# Supplementary material for: Mapping the epitopes of Schistosoma japonicum esophageal gland proteins for incorporation into vaccine constructs
Source: PLoS One. 2020 Feb 27;15(2):e0229542. doi: 10.1371/journal.pone.0229542 (PMC7046203; doi:10.1371/journal.pone.0229542)
Supplement: S2 Fig — A. Lack of correlation between PSA scores and rhesus worm burden. B. lack of correlation between PSA score and transcript abundance. (XLSX) [file pone.0229542.s002.xlsx]

## Sheet: S2 Fig. A
	PSA score	FPKM
MEG-4.1	90474	12.4	90474
MEG-4.2	72714	12.6	72714
MEG-8.1	46229	9.6	46229
MEG-8.2	51002	13.1	51002
MEG-9	7222	12.1	7222
MEG-11	34292	10.6	34292
MEG-14	7081.56	12.1	7081.56
MEG-29	24774	11.5	24774
MEG-12	163960	9.7	163960
PTE	68736	7.4	68736
Asp prot	162021	7.4	162021
MEG-8.3	36882	7.8	36882
PLA 1	21279	5.6	21279
PLA2	58875	4.6	58875
MEG-26.1	17715	6	17715
MEG-22	17403	4.3	17403
TP1	157115	6.5	157115		Corr coefficient = 0.0001659
ANX 1	86262.6	11.8	86262.6
NATT	32502.7	10.3	32502.7		Intercept (a): 61294.971245033
MEG-n1	14118.2	6.5	14118.2		Slope (b): -3.017397846037
MEG-n.2	129882	9.6	129882		Regression line equation: y=61294.971245033-3.017397846037x
MEG-26.4	47346.9	7.8	47346.9
VAL-7		10.9

## Sheet: S2 Fig. B
	PSA scores						correlation
TOTAL PSA	My1	My2	My3	My4	My5	My6	coefficient
Array 1	809549	280394	169400	235970	877590	276151
Array 2	1.66801e+06	1.06663e+06	1.21791e+06	1.31483e+06	1.2112e+06	699062
Array 3	1.13236e+06	920648	338141	363750	843717	583707
Total	3.60991e+06	2.26767e+06	1.72545e+06	1.91455e+06	2.9325e+06	1.55892e+06
	3.6	2.27	1.72	1.92	2.93	1.56
							r=
worms	106	16	43	110	32	15	0.402842
MAIN TARGETS
MEG-4.1C	87918.6	84568.4	9455.21	38394.6	251448	71056.2
MEG-4.2	206155	38349.8	25016.4	81684.9	119889	71979.8
MEG-8.1C	79463.4	27736.3	12821.4	2629.58	134356	20364.1
MEG-8.2C	146656	7262.03	13025.2	7987.6	107930	23152
MEG-12	175052	190977	124790	210137	147589	135214
ASP Prot 1	137782	147140	22778.3	27926.5	25952.3	43092
ASP prot 2	105187	36534.7	94037.2	316.14	22080.6	1854.65
TP1	240925	238111	93234.4	8567.54	56081.7	216123
MEG-n.2	327177	295885	0	42615.9	84757.9	28859
MEG-26.4	9502.06	4490.55	10310.9	41690.5	215156	2931.67
	1.51582e+06	1.07105e+06	405469	461951	1.16524e+06	614627	r=
	1.52	1.07	0.41	0.46	1.17	0.62	0.118465
