# Supplementary material for: Mapping the epitopes of Schistosoma japonicum esophageal gland proteins for incorporation into vaccine constructs
Source: PLoS One. 2020 Feb 27;15(2):e0229542. doi: 10.1371/journal.pone.0229542 (PMC7046203; doi:10.1371/journal.pone.0229542)
Supplement: S3 Table — (XLSX) [file pone.0229542.s007.xlsx]

## Sheet: Array 1b
Protein	Peptide	Mo3	Mo2	Mo1		Rab4	Rab3	Rab2	Rab1		My6	My5	My4	My3	My2	My1
		Mean	Mean	Mean		Mean	Mean	Mean	Mean		Mean	Mean	Mean	Mean	Mean	Mean
	HDVDLSDQLSSSQKD	0	0	0		0	0	0	0		0	0	0	0	0	0
MEG-4.1N	DVDLSDQLSSSQKDY	0	0	0		0	0	0	0		0	0	0	0	0	0
	VDLSDQLSSSQKDYI	0	0	0		0	0	0	0		0	0	0	0	0	0
	DLSDQLSSSQKDYIK	0	0	0		0	0	0	0		0	0	0	0	0	0
	LSDQLSSSQKDYIKN	0	0	0		0	0	0	0		0	0	0	0	0	0
	SDQLSSSQKDYIKNK	0	0	0		0	0	0	0		0	0	0	0	0	0
	DQLSSSQKDYIKNKI	0	0	0		0	0	0	0		0	0	0	0	0	0
	QLSSSQKDYIKNKIR	0	0	0		0	0	0	0		0	0	0	2188.38	0	0
	LSSSQKDYIKNKIRL	0	0	0		0	0	0	0		0	0	0	0	0	2401.19
	SSSQKDYIKNKIRLL	0	0	0		0	0	0	0		0	0	0	0	0	0
	SSQKDYIKNKIRLLN	0	0	0		0	0	0	0		0	0	0	0	0	0
	SQKDYIKNKIRLLND	0	0	0		0	0	0	0		0	0	0	0	0	0
	QKDYIKNKIRLLNDY	0	0	0		0	0	0	0		0	0	1853.5	0	0	0
	KDYIKNKIRLLNDYF	0	0	0		0	0	0	0		0	0	1016.73	0	0	0
	DYIKNKIRLLNDYFK	0	0	0		0	0	0	0		0	0	1260.17	0	0	0
	YIKNKIRLLNDYFKS	0	0	0		0	0	0	0		0	0	0	0	0	0
	IKNKIRLLNDYFKSK	0	0	0		0	0	0	0		0	0	0	0	0	0
	KNKIRLLNDYFKSKG	0	0	0		0	0	0	0		0	0	0	0	0	0
	NKIRLLNDYFKSKGI	0	0	0		0	0	0	0		0	0	0	0	0	0
	KIRLLNDYFKSKGID	0	0	0		0	0	0	0		0	0	986.46	0	0	0
	IRLLNDYFKSKGIDK	0	0	0		0	0	3691.02	0		0	0	814.36	0	0	0
	RLLNDYFKSKGIDKQ	0	0	0		0	0	0	0		0	0	0	0	0	0
	LLNDYFKSKGIDKQF	0	0	0		0	0	0	0		0	386.97	0	0	0	0
	LNDYFKSKGIDKQFT	0	0	0		0	0	0	0		0	0	0	0	0	0
	NDYFKSKGIDKQFTE	0	0	0		0	0	0	0		0	0	0	0	0	0
	DYFKSKGIDKQFTEN	0	0	0		0	0	0	0		0	0	2490.54	0	0	5160.77
	YFKSKGIDKQFTEND	0	0	0		0	0	0	0		0	0	1550.2	0	0	0
	FKSKGIDKQFTENDI	0	0	0		0	0	0	0		0	2343.49	405.73	0	0	0
	KSKGIDKQFTENDIY	0	0	72.8		0	0	0	0		0	0	650.71	0	0	0
	SKGIDKQFTENDIYD	0	0	0		0	0	0	786.62		0	0	545.41	0	0	0
	KGIDKQFTENDIYDL	0	0	0		0	0	0	1013.11		0	0	0	0	0	0
	GIDKQFTENDIYDLL	0	4699.77	0		0	0	0	0		0	0	0	0	0	0
	IDKQFTENDIYDLLN	0	4495.84	0		0	0	0	0		0	0	0	0	0	0
	DKQFTENDIYDLLNT	0	0	0		0	0	0	0		0	0	0	0	0	0
	KQFTENDIYDLLNTR	0	0	0		0	0	0	0		0	0	0	0	0	0
	QFTENDIYDLLNTRM	0	0	0		1556.4	0	0	0		0	0	0	0	0	0
	FTENDIYDLLNTRMN	0	436.95	0		1125.26	0	0	0		0	0	0	0	0	0
	TENDIYDLLNTRMNK	0	0	0		0	0	0	0		0	0	0	0	0	0
	ENDIYDLLNTRMNKH	0	0	0		0	0	0	0		0	0	0	0	0	0
	NDIYDLLNTRMNKHI	0	0	0		0	0	0	0		0	0	0	0	0	0
	DIYDLLNTRMNKHIQ	0	0	0		0	0	0	0		0	0	0	0	0	0
	IYDLLNTRMNKHIQD	0	0	0		0	0	0	0		0	0	0	0	0	0
	YDLLNTRMNKHIQDK	0	0	4417.13		0	0	0	0		0	12762.4	0	0	0	0
	DLLNTRMNKHIQDKN	0	0	4841.39		0	0	0	0		0	4437.59	0	0	0	0
	LLNTRMNKHIQDKNI	0	0	0		0	0	0	0		0	353.15	0	0	0	0
	LNTRMNKHIQDKNID	0	0	0		0	0	0	0		0	0	0	0	0	0
	NTRMNKHIQDKNIDI	0	0	0		292.21	0	0	0		0	74.48	0	0	0	0
	TRMNKHIQDKNIDIH	0	0	0		0	0	0	0		0	0	0	0	0	0
	RMNKHIQDKNIDIHI	0	0	0		0	0	0	0		0	0	0	0	0	0
	MNKHIQDKNIDIHII	0	0	0		0	0	0	7420.15		0	321.37	0	0	0	0
	NKHIQDKNIDIHIIH	0	0	0		0	0	0	3721.75		0	1087.64	0	0	0	0
	KHIQDKNIDIHIIHK	0	0	0		1174.42	0	0	20828.6		710.48	1138.78	0	0	0	0
	HIQDKNIDIHIIHKK	0	0	0		1242.77	0	0	26066.8		0	1124.43	0	0	0	0
	IQDKNIDIHIIHKKN	0	0	0		254.42	0	0	14634.1		0	49.34	0	0	0	0
	QDKNIDIHIIHKKNE	0	0	0		0	0	0	13177.6		0	0	0	0	0	0
	DKNIDIHIIHKKNET	0	0	0		0	2791.88	0	5481.08		0	0	0	0	0	0
	KNIDIHIIHKKNETQ	0	0	0		0	0	0	641.51		0	0	0	0	0	0
	NIDIHIIHKKNETQP	0	0	0		0	0	0	5897.99		0	0	0	0	0	0
	IDIHIIHKKNETQPV	0	0	0		0	0	0	2648.03		0	0	0	0	0	0
	DIHIIHKKNETQPVR	0	0	0		0	0	0	0		0	0	0	0	0	0
	IHIIHKKNETQPVRN	0	0	0		0	0	0	0		0	0	0	0	0	0
	HIIHKKNETQPVRNY	0	0	0		0	0	0	0		0	0	0	0	0	0
	IIHKKNETQPVRNYE	0	0	0		0	0	0	4344.78		0	0	0	0	785.77	0
	IHKKNETQPVRNYEK	0	0	0		0	0	0	358.98		0	0	0	0	0	245.64
	HKKNETQPVRNYEKI	0	0	0		0	0	0	0		0	0	0	0	0	0
	KKNETQPVRNYEKID	0	0	0		0	0	0	0		0	0	0	0	0	0
	KNETQPVRNYEKIDS	0	0	0		0	0	0	0		0	0	0	0	0	0
	NETQPVRNYEKIDSL	0	0	0		0	0	0	0		0	0	0	0	0	0
	ETQPVRNYEKIDSLS	0	0	0		0	0	0	0		0	0	0	0	0	229.07
MEG-4.1C	TQPVRNYEKIDSLSK	0	0	0		0	0	0	1141.9		0	387.27	0	0	0	0
	QPVRNYEKIDSLSKV	0	0	1069.3		0	0	36.96	2571.91		0	632.11	0	0	0	0
	PVRNYEKIDSLSKVF	0	0	0		0	0	0	0		0	78.98	0	0	0	0
	VRNYEKIDSLSKVFQ	0	0	0		0	0	0	0		0	0	0	0	0	0
	RNYEKIDSLSKVFQL	0	0	0		0	0	0	0		0	0	0	0	0	0
	NYEKIDSLSKVFQLK	0	0	0		0	0	0	0		0	0	0	0	0	0
	YEKIDSLSKVFQLKK	0	1130.01	5819.44		0	0	0	0		0	0	0	0	0	0
	EKIDSLSKVFQLKKA	0	0	142.89		0	0	0	0		0	0	0	0	0	0
	KIDSLSKVFQLKKAF	0	0	0		0	0	0	0		0	0	0	0	0	0
	IDSLSKVFQLKKAFI	0	0	0		0	0	0	0		0	0	0	0	0	0
	DSLSKVFQLKKAFIP	0	0	0		0	0	0	0		0	0	0	0	0	0
	SLSKVFQLKKAFIPV	0	0	0		0	0	0	0		0	0	0	0	0	0
	LSKVFQLKKAFIPVW	0	0	0		0	0	0	0		0	56.92	0	0	0	0
	SKVFQLKKAFIPVWI	0	0	0		0	0	0	0		0	0	0	0	0	0
	KVFQLKKAFIPVWIL	0	0	0		0	0	0	0		0	0	0	0	0	0
	VFQLKKAFIPVWILN	0	0	0		0	0	0	0		0	0	0	0	0	0
	FQLKKAFIPVWILNP	0	0	0		0	0	0	0		0	0	0	0	0	0
	QLKKAFIPVWILNPL	0	0	0		0	0	0	0		0	0	0	0	0	0
	LKKAFIPVWILNPLY	0	0	0		0	0	0	0		0	0	0	0	0	0
	KKAFIPVWILNPLYY	0	0	0		0	0	0	0		0	0	0	0	0	0
	KAFIPVWILNPLYYI	0	0	0		0	0	0	0		0	0	0	0	0	0
	AFIPVWILNPLYYII	0	0	0		0	0	0	0		0	0	0	0	0	0
	FIPVWILNPLYYIIE	0	0	0		0	0	0	0		0	0	0	0	0	0
	IPVWILNPLYYIIEK	0	0	0		0	0	0	0		0	0	0	0	0	0
	PVWILNPLYYIIEKL	0	0	0		0	0	0	0		0	0	0	0	0	145.38
	VWILNPLYYIIEKLI	0	0	0		0	0	0	0		0	0	0	0	0	0
	WILNPLYYIIEKLIQ	0	0	0		0	0	0	0		0	0	0	0	0	0
	ILNPLYYIIEKLIQF	0	0	0		0	0	0	0		0	14.92	0	0	0	0
	LNPLYYIIEKLIQFF	0	0	0		0	0	0	0		0	0	0	0	0	0
	NPLYYIIEKLIQFFA	0	0	0		0	0	0	0		0	0	0	0	0	0
	PLYYIIEKLIQFFAY	0	0	0		0	0	0	0		0	0	0	0	0	0
	LYYIIEKLIQFFAYL	0	0	0		0	0	0	0		0	0	0	0	0	0
	YYIIEKLIQFFAYLV	0	0	0		0	0	0	0		0	0	0	0	0	0
	YIIEKLIQFFAYLVE	0	0	0		0	0	0	0		0	0	0	0	0	0
	IIEKLIQFFAYLVEE	0	0	0		0	0	0	0		15996.3	0	0	0	5472.65	18708.4
	IEKLIQFFAYLVEEG	0	0	0		0	0	0	0		11211.1	0	0	0	75.52	16787.5
	EKLIQFFAYLVEEGD	0	0	0		0	0	0	1801.91		11239.1	0	0	0	1349.64	7882.61
	KLIQFFAYLVEEGDF	312.2	0	0		118.43	0	0	111.63		3554.27	0	444.47	0	453.17	3058.5
	LIQFFAYLVEEGDFY	0	0	0		0	0	0	3314.06		4780.16	0	1899.63	374.93	1524.67	3070.77
	IQFFAYLVEEGDFYE	0	0	0		903.98	0	2089.87	7187.98		3282.84	0	5851.39	526.94	3515.77	5347.48
	QFFAYLVEEGDFYEL	0	0	0		0	0	0	2801.54		3008.16	0	3306.16	0	4027.15	8586.07
	FFAYLVEEGDFYELE	4750.22	0	0		236.02	0	2812.02	1041.38		4219.38	185.56	3611.71	955.53	6642.75	6876.14
	FAYLVEEGDFYELEP	6147.27	0	0		0	0	14457.7	0		2254.49	22213.3	4361.21	179.02	6363.53	6871.69
	AYLVEEGDFYELEPP	6261.91	2993.1	0		0	0	6300.7	0		1562.72	28592.6	3334.94	0	5125.55	2720.13
	YLVEEGDFYELEPPV	6622.43	4614.51	0		0	0	8155.6	0		975.49	25781	3788.65	0	8152.38	2501.02
	LVEEGDFYELEPPVH	6386.92	4900.3	0		0	0	5088.03	0		2792.27	33555.2	1929.88	0	6818.31	1645.01
	VEEGDFYELEPPVHY	5649.62	3066.07	984.03		1490.78	0	5288.4	40934.9		1588.66	44472.7	1787.06	1550.62	5349.76	980.51
	EEGDFYELEPPVHYY	5485.6	0	0		0	0	4199.65	27302.1		1809.73	39414.8	1371.73	2289.23	6685.35	2882.75
	EGDFYELEPPVHYYD	6338.47	0	0		1220.91	0	6516.97	23130.7		681.08	38916.5	3514.14	1634.44	9746.97	0
	GDFYELEPPVHYYDY	12848.2	0	0		162.69	0	4830.52	4557.96		1215.13	12602.5	3039.01	1944.5	6180.04	0
	DFYELEPPVHYYDYS	25989.4	0	0		308.33	0	0	1473.91		885.32	2475.38	154.63	0	5197.48	0
	FYELEPPVHYYDYSV	24015.1	0	0		289.37	0	0	4647.2		0	3238.98	0	0	1887.68	0
	YELEPPVHYYDYSVP	12547.7	0	0		0	0	0	12015		0	1291.06	0	0	0	0
	ELEPPVHYYDYSVPG	0	0	0		0	1546.37	0	1467.77		0	373.3	0	0	0	0
	LEPPVHYYDYSVPGP	0	0	621.61		0	6473.1	0	4942.4		0	1064.53	0	0	47.29	0
	EPPVHYYDYSVPGPY	165.67	0	3976.52		0	10253.7	0	1625.26		0	3776.49	8.9	999.66	47.33	0
	PPVHYYDYSVPGPYL	0	0	2870.66		0	2507.02	0	237.9		0	1901.58	0	0	0	0
	PVHYYDYSVPGPYLG	0	0	4242.71		0	1355.94	0	0		0	1060.99	0	0	0	0
	VHYYDYSVPGPYLGN	0	0	6070.5		0	0	0	0		0	249.29	0	0	0	0
	HYYDYSVPGPYLGNE	0	0	0		0	0	0	19257		0	0	28.64	0	0	0
	YYDYSVPGPYLGNEQ	1609.72	0	0		785.16	0	0	11007		0	0	0	0	0	1492.15
MEG-4.2	YDYSVPGPYLGNEQS	0	0	0		243.32	0	0	2970.19		0	0	0	0	0	0
	DYSVPGPYLGNEQSI	0	0	0		399.97	0	0	3130.75		0	0	0	0	0	0
	YSVPGPYLGNEQSIN	0	0	0		1359.57	0	0	5525.08		0	0	936.14	0	0	0
	SVPGPYLGNEQSINL	0	0	124.41		695.35	0	0	408.9		0	0	0	0	0	0
	VPGPYLGNEQSINLG	0	0	0		0	0	0	0		0	13946.2	0	0	0	0
	PGPYLGNEQSINLGK	0	0	0		0	0	0	0		0	3051.24	0	0	1281.13	0
	GPYLGNEQSINLGKN	0	0	0		519.2	0	0	0		0	3984.17	0	0	0	0
	PYLGNEQSINLGKND	0	0	0		0	0	2077.71	0		0	4559.7	0	0	0	0
	YLGNEQSINLGKNDN	0	0	0		0	0	0	0		0	1584.23	3632.71	0	0	0
	LGNEQSINLGKNDNQ	0	0	0		0	0	0	0		0	1740.77	581.67	0	0	0
	GNEQSINLGKNDNQE	0	0	0		135.23	0	0	1339.02		0	476.55	0	0	262.55	0
	NEQSINLGKNDNQEH	0	0	0		0	0	0	0		0	2365	0	0	0	0
	EQSINLGKNDNQEHR	0	0	0		0	0	0	0		0	1608.62	87.22	0	199.15	0
	QSINLGKNDNQEHRK	0	0	0		0	0	0	0		0	10498.4	0	0	2351.99	0
	SINLGKNDNQEHRKH	0	0	0		0	0	0	0		0	214.25	0	0	0	0
	INLGKNDNQEHRKHK	0	0	0		0	0	0	922.6		0	0	0	0	0	0
	NLGKNDNQEHRKHKV	0	0	0		0	0	0	0		0	0	0	0	0	0
	LGKNDNQEHRKHKVA	0	0	0		0	0	0	0		0	0	0	0	263.04	0
	GKNDNQEHRKHKVAT	0	0	0		0	0	0	0		0	0	0	0	3319.57	0
	KNDNQEHRKHKVATT	0	0	0		0	0	0	0		0	0	0	0	0	0
	NDNQEHRKHKVATTP	0	0	0		0	0	0	0		0	0	0	0	0	211.57
	DNQEHRKHKVATTPV	0	0	0		0	0	0	0		0	0	0	0	0	0
	NQEHRKHKVATTPVH	0	0	0		0	0	0	0		0	0	0	0	0	0
	QEHRKHKVATTPVHT	0	0	0		0	0	0	0		0	0	0	0	0	0
	EHRKHKVATTPVHTM	0	0	0		465.11	0	0	0		0	0	0	0	0	0
	HRKHKVATTPVHTML	0	0	0		380.46	0	0	0		0	0	0	0	0	0
	RKHKVATTPVHTMLH	0	0	0		0	0	0	0		0	0	0	20658.5	0	0
	KHKVATTPVHTMLHE	0	0	0		0	0	0	0		0	0	0	31316.9	0	0
	HKVATTPVHTMLHEN	0	0	0		0	0	0	0		0	0	0	409.87	0	0
	KVATTPVHTMLHENV	0	0	0		0	0	0	0		0	0	0	0	0	0
	VATTPVHTMLHENVV	0	0	0		0	0	4657.48	0		0	0	0	0	0	0
	ATTPVHTMLHENVVN	0	0	0		0	0	7292.35	0		582	268.66	3795.69	0	0	0
	TTPVHTMLHENVVNV	0	0	0		0	0	1411.98	0		0	0	0	0	0	0
	TPVHTMLHENVVNVS	0	0	0		0	0	0	0		0	0	0	0	0	0
	PVHTMLHENVVNVSK	0	0	0		0	0	0	0		0	0	0	0	0	0
	VHTMLHENVVNVSKR	0	0	0		0	0	0	0		0	0	0	0	0	0
	HTMLHENVVNVSKRP	0	0	0		0	0	0	0		0	0	0	0	0	0
	TMLHENVVNVSKRPE	0	0	0		0	0	0	0		0	0	0	725.57	0	0
	MLHENVVNVSKRPEH	0	0	0		0	0	0	0		0	0	0	0	0	0
	LHENVVNVSKRPEHS	0	0	0		0	0	0	0		0	0	0	0	0	0
	HENVVNVSKRPEHSM	0	0	0		0	0	0	0		0	0	0	0	0	0
	ENVVNVSKRPEHSMP	0	0	0		205.18	0	0	0		0	0	0	0	0	0
	NVVNVSKRPEHSMPK	0	0	0		0	0	0	0		0	478.62	0	0	5269.15	0
	VVNVSKRPEHSMPKY	0	0	0		0	0	0	0		0	0	0	0	296.2	0
	VNVSKRPEHSMPKYE	0	0	0		0	0	0	0		0	0	0	0	0	0
	NVSKRPEHSMPKYEV	0	0	0		0	0	0	0		0	0	0	0	0	0
	VSKRPEHSMPKYEVL	0	3360.52	0		0	0	0	0		0	0	0	0	57.24	0
	SKRPEHSMPKYEVLW	366.43	6363.69	444.56		0	0	0	0		0	0	0	0	427.02	0
	KRPEHSMPKYEVLWT	0	1943.87	0		0	0	0	0		0	86.86	0	0	1934.27	0
	RPEHSMPKYEVLWTE	1741.1	3741.31	0		0	0	0	549.98		0	0	0	0	0	0
	PEHSMPKYEVLWTEE	0	0	0		352.45	0	0	0		531.51	0	0	1401.55	2692.63	8361.04
	EHSMPKYEVLWTEEL	0	0	0		0	0	0	0		102.48	907.17	0	0	2599.37	49584.6
	HSMPKYEVLWTEELR	0	3005.4	0		0	0	0	0		0	0	0	4330.3	0	23478.6
	SMPKYEVLWTEELRP	0	0	0		0	0	0	0		0	0	0	7279.74	0	13187.6
	MPKYEVLWTEELRPD	0	0	0		0	0	0	0		0	0	0	0	315.43	4869.34
	PKYEVLWTEELRPDI	0	0	0		0	0	0	0		0	0	0	466.73	0	1797.09
	KYEVLWTEELRPDID	0	0	0		0	0	0	0		0	0	0	0	0	0
	YEVLWTEELRPDIDK	0	0	0		0	2228.23	0	2127		799.7	9193.69	0	0	0	3612.86
	EVLWTEELRPDIDKF	0	0	0		3145.74	6477.22	0	22029.8		577.79	3356.68	0	0	0	1773.64
	VLWTEELRPDIDKFH	0	0	0		337.58	9245.05	0	8061.58		0	1298.58	0	0	0	3376.23
	LWTEELRPDIDKFHY	0	0	0		483.76	10749.8	0	5244.8		0	971.86	0	0	0	3182.84
	WTEELRPDIDKFHYD	0	0	2385.85		1647.1	11162.9	0	8675.35		734.42	2037.82	1561.54	1000.94	0	1813.97
	TEELRPDIDKFHYDD	0	0	2362.57		1236.31	5281.83	0	6296.75		2581.19	1682.66	2543.06	1904.19	360.53	2172.6
	EELRPDIDKFHYDDT	0	0	4616.86		584.6	9347.47	0	1151.74		781.76	1352.39	0	0	0	1010.37
	ELRPDIDKFHYDDTF	0	0	3149.4		49307.2	6243.24	0	40295.4		2626.46	0	318.2	2472.45	0	1354.09
	LRPDIDKFHYDDTFR	2788.58	0	0		23737.8	0	0	41279.7		1318.08	15646.8	0	1091.57	784.54	0
	RPDIDKFHYDDTFRD	2244.36	0	0		29500.7	0	0	39474.1		4479.84	11608.2	2294.22	3007.13	7296.65	2481.89
	PDIDKFHYDDTFRDF	4734.58	0	0		16911.7	0	0	33889.9		3780.4	6771.8	4113.65	5356.97	4354.32	2459.9
	DIDKFHYDDTFRDFP	1065.6	0	1122.94		11572.2	110.58	0	34630.2		2444.68	4579.86	8833.79	3764.21	2966.14	0
	IDKFHYDDTFRDFPR	10977.5	0	10353.4		7973.21	0	18199.3	31759.7		2928.84	7294.65	7582	688.9	1131.83	416.21
	DKFHYDDTFRDFPRQ	8296.86	0	8165.97		11285	0	16960.7	18985.4		2440.26	4662.87	8740.94	0	1597.38	0
	KFHYDDTFRDFPRQK	0	0	2835.03		6027.23	0	17141.5	24586		0	9714.46	2731.47	0	0	1140.73
	FHYDDTFRDFPRQKL	0	0	700.91		5892.54	0	9041.82	28175.5		0	10989.5	1251.15	0	0	644.75
	HYDDTFRDFPRQKLR	2494.29	0	1836.75		6556.43	0	0	20876.3		0	4419.9	1397.85	0	0	0
	YDDTFRDFPRQKLRE	11655.9	0	2060.84		2850.73	0	7790.67	22026.7		353.04	9753.96	9789.53	1651.75	2152.97	3748.34
	DDTFRDFPRQKLREE	Heatmap 2 pt scale	0	9720.46		1674.55	0	13084.7	25968.1		4486.06	7762.5	12247.3	571	7433.82	22929.7
	DTFRDFPRQKLREEE	20869.2	0	10586.1		1793.28	0	13357	21219		27240.8	2208.24	11403.2	3507.29	6775.03	52559.7
	TFRDFPRQKLREEEN	15885.9	0	4441.19		1094.69	0	896.58	17881.6		9048.28	2461.75	4962.3	0	1736.09	31970.5
	FRDFPRQKLREEENP	15640.5	0	113.6		29.4	0	0	2550.44		3292.66	750.48	1013.76	0	871.74	37694.5
	RDFPRQKLREEENPF	13846.1	0	1656.53		428.49	0	0	5316.25		2065.55	906.57	851.35	0	888.76	18751.9
	DFPRQKLREEENPFN	5497.69	0	516.23		562.5	0	0	783.45		0	463.44	49.53	0	0	12292.4
	FPRQKLREEENPFNQ	545.46	0	0		0	0	0	163.77		0	0	0	0	0	767.76
	PRQKLREEENPFNQI	0	0	0		0	0	0	1632.93		0	0	0	0	0	0
	RQKLREEENPFNQIL	0	0	0		0	0	0	0		0	0	0	0	0	0
	QKLREEENPFNQILN	0	0	0		0	0	0	0		0	0	0	0	0	0
	KLREEENPFNQILNI	0	0	0		0	0	0	0		0	0	0	0	0	0
	LREEENPFNQILNIL	0	0	0		0	0	0	0		0	0	0	0	0	0
	REEENPFNQILNILQ	0	0	0		0	0	0	0		0	0	0	0	0	0
	EEENPFNQILNILQS	0	0	0		0	0	0	0		0	0	0	0	0	0
	EENPFNQILNILQSE	0	0	0		0	0	0	0		0	0	0	0	0	0
	ENPFNQILNILQSET	0	0	0		0	0	0	0		0	0	0	0	0	0
	NPFNQILNILQSETV	0	0	0		0	0	0	0		4328.17	0	0	0	0	0
	PFNQILNILQSETVL	1710.94	0	0		0	0	0	0		0	0	0	0	0	0
	FNQILNILQSETVLP	376.31	0	0		0	0	0	0		0	0	0	0	0	0
	NQILNILQSETVLPL	0	0	0		0	0	0	0		0	0	0	0	0	0
	QILNILQSETVLPLW	0	0	0		0	0	0	0		0	0	0	0	0	0
	ILNILQSETVLPLWI	0	0	0		0	0	0	0		0	0	0	0	0	0
	LNILQSETVLPLWIV	0	0	0		0	0	0	0		0	139.56	0	0	0	0
	NILQSETVLPLWIVS	0	0	0		0	0	0	0		0	0	0	0	0	0
	ILQSETVLPLWIVSP	0	0	0		0	0	0	0		0	0	0	0	0	0
	LQSETVLPLWIVSPI	0	0	0		0	0	0	0		0	0	0	0	0	0
	QSETVLPLWIVSPIY	0	0	0		0	0	0	0		0	0	0	0	0	0
	SETVLPLWIVSPIYY	0	0	0		0	0	0	0		0	0	0	0	0	0
	ETVLPLWIVSPIYYL	0	0	532.64		0	0	0	0		0	0	0	0	0	0
	TVLPLWIVSPIYYLQ	0	0	0		0	0	0	0		0	0	0	0	0	0
	VLPLWIVSPIYYLQE	0	0	0		0	0	0	0		0	0	0	0	0	0
	LPLWIVSPIYYLQET	0	0	0		0	0	0	0		0	0	0	0	0	0
	PLWIVSPIYYLQETL	0	0	0		0	0	0	0		0	0	0	0	0	0
	LWIVSPIYYLQETLS	0	0	0		0	0	0	0		0	0	0	0	0	0
	WIVSPIYYLQETLSR	0	0	0		0	0	0	0		0	0	0	0	0	0
	IVSPIYYLQETLSRF	0	1101.48	379.74		0	0	0	0		0	0	0	0	0	0
	VSPIYYLQETLSRFL	0	936.37	653.13		0	0	0	0		0	0	0	0	0	0
	SPIYYLQETLSRFLL	0	456.94	0		0	0	0	0		0	0	0	0	0	0
	PIYYLQETLSRFLLY	0	1467.62	0		0	0	0	0		0	0	0	0	0	0
	IYYLQETLSRFLLYL	0	2097.66	0		0	0	0	0		0	0	0	0	0	0
	YYLQETLSRFLLYLI	0	0	0		0	0	0	0		0	0	0	0	0	0
	YLQETLSRFLLYLIS	0	0	0		0	0	0	0		0	0	0	0	0	0
	LQETLSRFLLYLISR	0	0	0		22.69	0	0	0		0	0	0	0	0	0
	QETLSRFLLYLISRM	0	0	0		1113.23	0	0	0		0	0	0	0	0	0
	ETLSRFLLYLISRMW	0	1382.03	0		287.35	0	0	0		0	0	0	0	0	0
	TLSRFLLYLISRMWT	0	0	0		0	0	0	0		0	0	0	0	0	0
	LSRFLLYLISRMWTP	0	0	0		0	0	0	0		0	0	0	0	0	0
	SRFLLYLISRMWTPP	0	0	0		0	0	0	0		0	0	0	0	0	0
	RFLLYLISRMWTPPT	0	0	0		0	0	0	0		0	0	0	0	0	0
	FLLYLISRMWTPPTP	0	0	0		0	0	0	0		0	0	0	0	0	0
	LLYLISRMWTPPTPT	0	0	0		0	0	0	0		614.42	0	0	0	0	0
	LYLISRMWTPPTPTV	0	0	0		0	374.18	0	0		0	0	0	0	0	0
	YLISRMWTPPTPTVT	0	0	0		0	5136.95	0	0		0	57.65	0	0	0	0
	LISRMWTPPTPTVTK	0	0	0		0	6620.52	0	0		0	0	0	45.51	2030.25	0
MEG-14	ISRMWTPPTPTVTKR	0	0	0		0	6532.34	0	0		0	0	0	41.12	3603.93	0
	SRMWTPPTPTVTKRP	0	0	0		0	7047.66	0	0		0	0	0	0	2870.74	0
	RMWTPPTPTVTKRPH	0	0	0		0	2260.34	0	0		0	0	0	0	869.19	0
	MWTPPTPTVTKRPHD	0	0	0		0	0	0	0		0	0	0	0	744.55	0
	WTPPTPTVTKRPHDE	0	0	0		0	0	0	0		0	0	0	0	0	0
	TPPTPTVTKRPHDER	3967.82	0	1895.15		0	0	0	0		0	0	0	0	18683.2	106.36
	PPTPTVTKRPHDERG	0	0	0		0	0	0	0		0	0	0	0	9058.86	0
	PTPTVTKRPHDERGV	0	0	0		0	0	0	0		0	0	0	0	6511.43	0
	TPTVTKRPHDERGVV	0	0	0		8.51	0	0	0		0	0	0	0	0	0
	PTVTKRPHDERGVVA	0	0	0		558.37	0	0	0		0	0	0	0	0	0
	TVTKRPHDERGVVAA	0	0	0		0	0	0	0		0	0	0	0	0	0
	VTKRPHDERGVVAAS	0	0	0		0	0	0	0		0	0	0	0	0	0
	TKRPHDERGVVAASI	0	0	0		0	0	0	0		0	0	0	0	0	0
	KRPHDERGVVAASIA	0	0	0		0	0	891.99	0		0	0	0	0	0	0
	RPHDERGVVAASIAP	0	0	0		0	0	0	0		0	0	0	0	601.4	0
	PHDERGVVAASIAPI	0	0	0		0	0	0	0		0	0	0	0	0	0
	HDERGVVAASIAPIL	0	0	0		0	0	0	0		0	0	0	0	0	0
	DERGVVAASIAPILI	0	0	0		0	0	0	0		0	0	0	0	0	0
	ERGVVAASIAPILIG	0	0	2505.17		0	0	0	0		0	0	0	0	0	0
	RGVVAASIAPILIGL	0	0	1587.14		0	0	0	0		0	0	0	0	0	0
	GVVAASIAPILIGLL	1393.82	0	8382.36		0	0	0	0		0	0	0	0	0	0
	VVAASIAPILIGLLG	0	0	0		0	0	0	0		0	147.41	0	0	0	0
	VAASIAPILIGLLGQ	0	0	0		0	0	0	0		0	0	0	0	0	0
	AASIAPILIGLLGQG	0	0	1662.57		0	0	611.64	0		0	0	0	0	0	0
	ASIAPILIGLLGQGI	0	0	0		0	0	0	0		0	0	0	0	0	0
	SIAPILIGLLGQGIG	0	0	0		0	0	0	0		0	0	0	0	0	0
	IAPILIGLLGQGIGY	0	0	0		0	0	0	0		0	0	0	0	0	0
	APILIGLLGQGIGYI	0	0	0		0	0	0	0		0	0	0	0	0	0
	PILIGLLGQGIGYIM	0	0	0		471.33	0	0	0		0	94.59	0	0	690.93	0
	ILIGLLGQGIGYIMH	0	0	4573.93		148.2	0	0	0		0	0	0	0	573.26	1604.1
	LIGLLGQGIGYIMHY	0	0	92.35		0	0	0	0		0	0	227.76	0	0	0
	IGLLGQGIGYIMHYI	0	0	0		0	0	0	0		0	0	0	0	0	0
	GLLGQGIGYIMHYIA	3412.53	0	0		0	0	0	0		0	0	0	0	0	0
	LLGQGIGYIMHYIAI	0	0	0		0	0	0	0		0	0	0	0	0	0
	LGQGIGYIMHYIAII	0	0	0		0	0	0	0		0	0	0	0	0	0
	GQGIGYIMHYIAIIE	0	0	0		0	0	973.95	0		234.3	0	231.58	0	0	0
	QGIGYIMHYIAIIEI	0	0	0		0	0	628.06	0		847.32	0	0	0	0	3647.9
	GIGYIMHYIAIIEIR	0	0	0		0	0	0	0		0	0	0	0	585.28	0
	IGYIMHYIAIIEIRK	0	0	0		0	0	0	0		0	0	0	0	0	0
	GYIMHYIAIIEIRKP	0	0	0		0	0	0	0		0	0	0	0	0	2437.49
	YIMHYIAIIEIRKPK	0	0	0		0	0	0	0		0	0	0	0	0	4059.29
	IMHYIAIIEIRKPKD	0	0	0		0	0	0	0		0	0	0	0	0	2654.75
	MHYIAIIEIRKPKDV	0	0	431.61		0	0	0	0		0	0	0	0	0	1560.43
MEG-8.1C	HYIAIIEIRKPKDVQ	0	0			303.17	0	4914.27	3071.69		0	0	0	0	0	0
	YIAIIEIRKPKDVQQ	0	0	542.47		324.08	0	1164.3	2404.51		580.18	0	0	0	0	0
	IAIIEIRKPKDVQQL	0	0	0		0	0	2951.38	0		0	0	0	0	0	0
	AIIEIRKPKDVQQLG	0	0	0		0	0	0	0		0	0	0	0	0	0
	IIEIRKPKDVQQLGE	0	0	0		0	0	0	0		0	0	0	4086.1	0	0
	IEIRKPKDVQQLGEK	0	0	0		0	0	0	0		0	0	0	0	0	0
	EIRKPKDVQQLGEKK	0	0	0		0	0	0	0		0	0	0	0	0	1288.43
	IRKPKDVQQLGEKKT	0	0	0		0	0	1261.86	3865.4		0	2321.54	0	0	0	0
	RKPKDVQQLGEKKTI	0	0	0		0	0	23476.2	22989.5		0	10729.1	0	266.26	0	0
	KPKDVQQLGEKKTIM	0	0	0		998.46	0	10551.2	25349.8		5015.21	6806.17	1047.23	3171.51	1774.47	0
	PKDVQQLGEKKTIMQ	0	0	0		603.53	0	0	0		0	534.99	0	3416.69	0	0
	KDVQQLGEKKTIMQK	0	0	0		0	0	0	0		0	0	0	0	0	0
	DVQQLGEKKTIMQKI	0	0	153.58		0	0	0	0		0	0	0	0	0	0
	VQQLGEKKTIMQKIN	0	0	0		334.34	0	0	0		0	0	457.22	0	0	0
	QQLGEKKTIMQKIND	0	0	0		679.9	0	0	0		0	0	2391.58	0	0	0
	QLGEKKTIMQKINDG	0	0	0		0	0	0	0		0	0	0	0	0	0
	LGEKKTIMQKINDGF	0	0	0		0	0	0	0		0	0	0	0	0	0
	GEKKTIMQKINDGFF	0	0	0		0	0	0	0		0	0	0	0	0	1275.14
	EKKTIMQKINDGFFY	0	0	0		0	0	0	0		0	0	0	0	0	0
	KKTIMQKINDGFFYL	0	0	0		0	0	0	0		0	0	0	0	0	0
	KTIMQKINDGFFYLF	0	0	0		0	0	0	0		0	0	0	0	0	0
	TIMQKINDGFFYLFS	0	0	0		0	0	0	0		0	0	0	0	0	0
	IMQKINDGFFYLFSE	0	0	0		0	0	0	0		0	0	0	0	0	2108.87
	MQKINDGFFYLFSEQ	0	0	0		0	0	0	0		2666.04	0	0	0	2455.88	14442.2
	QKINDGFFYLFSEQE	0	0	0		0	0	0	0		6243.86	0	0	812.6	6603.85	21583.3
	KINDGFFYLFSEQEF	0	0	0		0	0	0	0		2155.74	0	697.84	418.45	2384.74	28556.3
	INDGFFYLFSEQEFH	0	0	949.88		0	4682.26	0	0		877.74	1042.35	95.33	2430.67	8886.28	10976
	NDGFFYLFSEQEFHP	0	2188.03	0		0	0	0	0		0	0	0	0	1724.64	891.79
	DGFFYLFSEQEFHPL	0	3545.31	6468.19		0	0	0	55.62		0	2032.73	0	1940.6	4009.49	1959.37
	GFFYLFSEQEFHPLH	0	10834.1	0		0	0	0	0		0	12521.5	0	1219.62	332.31	0
	FFYLFSEQEFHPLHD	0	1642.37	0		0	0	0	2392.15		238.65	30658.3	1836.41	3577.55	708.25	221.2
	FYLFSEQEFHPLHDK	0	0	0		0	0	0	0		0	25502.5	0	0	0	0
	YLFSEQEFHPLHDKS	0	0	0		0	0	0	0		7387.61	7564.22	0	0	0	0
	LFSEQEFHPLHDKSY	0	0	0		0	0	0	0		794.44	15276.5	0	0	0	0
	FSEQEFHPLHDKSYL	0	0	0		0	0	0	0		0	9073.28	0	2421.93	630.91	833.23
	SEQEFHPLHDKSYLF	0	0	0		0	0	0	0		0	11615	0	0	0	0
	EQEFHPLHDKSYLFN	0	0	0		0	0	0	0		0	8443.42	0	0	0	0
	QEFHPLHDKSYLFNI	0	1031.16	0		0	0	0	0		0	3976.29	0	0	0	0
	EFHPLHDKSYLFNIW	0	1594.89	0		0	0	0	0		0	6650.24	0	0	0	0
	FHPLHDKSYLFNIWY	0	0	0		0	0	0	0		0	2164.41	0	0	0	0
	HPLHDKSYLFNIWYL	0	0	0		0	0	0	0		0	3883.85	0	0	0	0
	PLHDKSYLFNIWYLF	0	0	0		0	0	0	0		0	0	0	0	0	0
	LHDKSYLFNIWYLFK	0	0	0		0	0	0	0		0	0	0	0	0	0
	HDKSYLFNIWYLFKH	0	0	0		0	0	0	0		0	0	0	0	0	0
	DKSYLFNIWYLFKHS	0	0	0		0	0	0	0		0	0	0	0	0	0
	KSYLFNIWYLFKHSF	0	0	0		0	0	0	0		0	0	0	0	0	0
	SYLFNIWYLFKHSFF	0	0	0		0	0	0	0		0	0	0	0	0	0
	YLFNIWYLFKHSFFN	0	0	0		0	0	0	0		0	0	0	0	0	0
	LFNIWYLFKHSFFNL	0	0	0		0	0	0	0		0	0	0	0	0	0
	FNIWYLFKHSFFNLK	0	0	0		0	0	0	0		0	0	0	0	0	0
	NIWYLFKHSFFNLKN	0	0	0		0	0	0	0		0	0	0	0	0	0
	IWYLFKHSFFNLKNM	0	0	0		895.53	0	0	0		0	0	0	0	0	0
	WYLFKHSFFNLKNMR	0	0	0		0	0	0	0		0	0	0	0	0	0
	YLFKHSFFNLKNMRN	0	0	0		0	0	0	0		0	0	0	0	0	0
	LFKHSFFNLKNMRNL	0	0	2066.98		0	0	0	0		0	0	0	0	0	0
	FKHSFFNLKNMRNLI	0	0	1349.43		223.22	0	0	0		0	0	0	0	0	0
	KHSFFNLKNMRNLIF	0	0	0		0	0	0	0		0	0	0	0	0	0
	HSFFNLKNMRNLIFG	0	0	0		0	0	0	0		0	0	0	0	0	0
	SFFNLKNMRNLIFGS	0	0	0		0	0	0	0		0	0	0	0	0	0
	FFNLKNMRNLIFGSK	0	0	0		0	0	0	0		0	0	0	0	0	0
	FNLKNMRNLIFGSKE	0	0	0		0	0	0	0		0	0	0	0	0	0
	NLKNMRNLIFGSKEK	0	0	0		0	571.01	0	0		13024.4	0	0	0	0	0
	LKNMRNLIFGSKEKI	0	0	0		0	0	0	0		6082.94	0	0	0	0	0
	KNMRNLIFGSKEKIV	0	0	0		0	0	0	0		7421.55	0	0	0	0	0
	NMRNLIFGSKEKIVN	0	0	0		0	153.41	0	0		0	0	1831.6	0	0	0
	MRNLIFGSKEKIVNG	0	0	0		0	0	0	0		0	0	0	0	0	0
	RNLIFGSKEKIVNGF	0	0	0		0	0	0	0		0	0	0	0	0	0
	NLIFGSKEKIVNGFN	0	0	0		698.05	0	0	0		0	0	0	0	0	0
MEG-8.2C	LIFGSKEKIVNGFNS	0	0	0		0	0	0	0		0	0	0	0	0	0
	IFGSKEKIVNGFNSI	0	0	1082.98		0	0	0	0		0	0	0	0	0	0
	FGSKEKIVNGFNSIF	0	0	254.65		0	0	0	0		0	0	0	0	0	0
	GSKEKIVNGFNSIFG	0	0	0		0	0	0	0		0	0	0	0	0	0
	SKEKIVNGFNSIFGV	0	0	60.26		0	0	0	0		0	0	0	0	0	0
	KEKIVNGFNSIFGVE	0	0	0		0	0	0	0		0	0	0	0	395.76	0
	EKIVNGFNSIFGVEE	0	0	0		0	0	2215.61	1273.47		13718.3	0	0	0	2063.07	10519.3
	KIVNGFNSIFGVEEF	0	0	285.32		0	0	0	934.44		7044.2	0	0	4673.6	2150.22	51022.6
	IVNGFNSIFGVEEFN	0	0	0		0	0	0	0		1739.82	0	681.6	0	295.9	51210.2
	VNGFNSIFGVEEFNP	3244.98	0	0		0	0	0	0		0	2008.77	0	0	0	19254.8
	NGFNSIFGVEEFNPP	6397.77	0	0		0	0	0	0		0	6969.34	0	0	539.85	5047.9
	GFNSIFGVEEFNPPK	0	0	0		0	0	0	0		0	13179	0	0	1561.6	1617.06
	FNSIFGVEEFNPPKD	0	0	0		0	0	0	0		0	18411	2549.49	1236.26	0	0
	NSIFGVEEFNPPKDS	0	0	0		1050.1	0	0	0		0	13433.3	150.53	2761.55	0	0
	SIFGVEEFNPPKDSY	0	0	0		0	0	0	0		0	12018.5	88.91	1918.14	0	0
	IFGVEEFNPPKDSYF	0	0	0		0	0	0	0		0	11584.4	0	838.28	0	4112.57
	FGVEEFNPPKDSYFV	0	0	0		0	0	0	0		511.07	12582.6	1733.06	778.48	0	1993.37
	GVEEFNPPKDSYFVD	0	0	0		0	0	0	2270.55		138.62	9768.6	1520.62	818.87	0	758.35
	VEEFNPPKDSYFVDR	488.98	0	0		0	0	0	0		0	3018.81	320.03	0	355.5	314.95
	EEFNPPKDSYFVDRL	0	0	0		0	0	0	0		0	3112.47	943.36	0	295.89	805.18
	EFNPPKDSYFVDRLW	0	530.48	0		0	0	0	0		0	1842.8	0	0	0	0
	FNPPKDSYFVDRLWL	0	0	0		0	0	0	0		863.74	0	0	0	8.27	0
	NPPKDSYFVDRLWLL	0	0	0		0	0	0	0		0	0	0	0	491.14	0
	PPKDSYFVDRLWLLF	0	0	0		15.78	0	0	0		0	0	102.66	695.88	223.26	0
	PKDSYFVDRLWLLFK	0	0	0		0	0	0	0		0	0	0	0	0	0
	KDSYFVDRLWLLFKH	0	0	0		0	0	0	0		0	0	0	0	0	0
	DSYFVDRLWLLFKHC	0	0	0		0	0	0	0		0	0	0	0	0	0
	SYFVDRLWLLFKHCF	0	0	0		0	0	0	0		0	157.79	0	0	0	0
	YFVDRLWLLFKHCFL	0	0	0		0	0	0	0		0	553.64	0	0	0	0
	FVDRLWLLFKHCFLN	0	0	0		0	0	0	0		0	232.13	0	0	0	0
	VDRLWLLFKHCFLNV	0	0	0		0	0	0	0		0	0	0	0	0	0
	DRLWLLFKHCFLNVK	0	0	0		0	0	0	0		0	0	0	0	0	0
	RLWLLFKHCFLNVKN	0	0	0		0	0	0	0		0	0	0	0	0	0
	LWLLFKHCFLNVKNV	0	0	0		0	0	0	0		0	0	0	0	0	0
	WLLFKHCFLNVKNVA	0	0	0		107.12	0	0	0		0	0	0	0	0	0
	LLFKHCFLNVKNVAK	0	0	0		0	0	0	0		0	0	0	0	0	0
	LFKHCFLNVKNVAKI	0	0	0		0	0	0	0		0	0	0	0	0	0
	FKHCFLNVKNVAKIF	0	0	0		0	0	0	0		0	0	0	0	0	0
	KHCFLNVKNVAKIFS	0	0	0		0	0	0	0		0	0	0	0	0	0
	HCFLNVKNVAKIFSK	623.67	0	0		0	0	0	0		0	0	0	0	0	0
	CFLNVKNVAKIFSKF	0	0	0		0	0	0	0		0	0	0	0	0	0
	FLNVKNVAKIFSKFV	0	0	0		0	0	0	0		0	0	0	0	0	0
	LNVKNVAKIFSKFVV	0	0	0		0	0	0	0		0	0	0	0	0	0
	NVKNVAKIFSKFVVQ	0	0	0		0	0	0	0		0	0	0	0	0	0
	VKNVAKIFSKFVVQS	0	0	0		0	0	0	0		0	0	0	0	0	0
	KNVAKIFSKFVVQSN	0	0	0		0	0	0	0		0	0	0	0	0	0
	NVAKIFSKFVVQSNG	0	0	0		0	0	0	29.69		0	0	0	0	0	2231.99
	VAKIFSKFVVQSNGK	0	0	0		0	0	0	0		0	0	0	0	0	0
	AKIFSKFVVQSNGKD	0	0	0		0	0	0	1675.43		0	0	0	0	0	0
MEG-9	KIFSKFVVQSNGKDE	0	0	0		0	0	0	0		0	0	0	0	0	0
	IFSKFVVQSNGKDEA	0	0	0		0	0	0	0		0	0	0	0	0	0
	FSKFVVQSNGKDEAK	0	0	0		0	0	0	0		0	0	0	0	0	0
	SKFVVQSNGKDEAKP	0	0	0		0	0	0	0		0	0	0	0	0	0
	KFVVQSNGKDEAKPE	0	0	0		0	0	0	0		0	0	0	0	0	0
	FVVQSNGKDEAKPEE	0	0	0		0	0	0	0		450.65	0	0	0	0	3691.5
	VVQSNGKDEAKPEES	0	0	0		0	0	0	0		0	0	0	0	0	0
	VQSNGKDEAKPEESQ	0	0	0		0	0	0	0		95.05	0	0	0	0	0
	QSNGKDEAKPEESQF	0	0	0		0	0	0	0		0	0	0	0	0	0
	SNGKDEAKPEESQFF	0	0	0		0	0	0	0		0	0	0	8864.71	0	203.04
	NGKDEAKPEESQFFA	0	0	0		0	0	0	0		0	0	0	0	0	0
	GKDEAKPEESQFFAI	0	0	0		0	1244.13	0	0		0	0	0	0	0	0
	KDEAKPEESQFFAIP	0	0	0		0	0	0	0		0	0	0	0	0	0
	DEAKPEESQFFAIPF	0	0	0		0	0	0	0		210.32	988.32	297.46	1148.19	0	0
	EAKPEESQFFAIPFM	0	0	0		1527.54	0	0	0		0	864.48	0	8439.6	0	0
	AKPEESQFFAIPFMM	0	0	0		1177.6	0	0	0		0	0	2513.36	0	4183.48	0
	KPEESQFFAIPFMMT	0	0	0		112.07	0	0	0		0	0	0	0	0	0
	PEESQFFAIPFMMTI	0	0	2282.1		0	2890.34	0	0		0	0	0	0	0	0
	EESQFFAIPFMMTIG	0	0	0		0	0	0	0		0	0	0	0	0	0
	ESQFFAIPFMMTIGS	0	0	0		0	0	0	0		0	0	0	0	0	0
	SQFFAIPFMMTIGSH	0	0	0		0	0	0	0		0	3347.67	0	0	0	0
	QFFAIPFMMTIGSHL	0	0	0		0	0	0	0		0	965.86	0	0	0	0
	FFAIPFMMTIGSHLW	0	0	108.53		0	0	0	0		0	1678.63	0	0	0	0
	FAIPFMMTIGSHLWS	0	0	453.52		0	0	0	0		0	225.55	0	0	0	0
	AIPFMMTIGSHLWSF	0	0	144.14		225.58	0	0	0		0	0	0	0	0	0
	IPFMMTIGSHLWSFL	0	0	304.68		0	0	0	0		0	0	0	0	0	0
	PFMMTIGSHLWSFLN	0	0	0		0	0	0	0		0	0	0	0	0	0
	FMMTIGSHLWSFLNG	0	0	0		0	0	0	0		0	0	0	0	0	0
	MMTIGSHLWSFLNGC	0	0	0		0	0	0	0		0	0	0	0	0	0
	MTIGSHLWSFLNGCF	0	0	0		0	0	0	0		0	0	0	0	0	0
	TIGSHLWSFLNGCFL	0	0	0		0	0	0	0		0	0	0	0	0	0
	IGSHLWSFLNGCFLD	0	0	0		0	0	0	1068.02		0	0	0	0	0	0
	GSHLWSFLNGCFLDV	0	0	0		0	0	0	0		0	0	0	0	0	0
	SHLWSFLNGCFLDVE	0	0	0		0	0	0	0		0	0	0	69.54	0	0
	HLWSFLNGCFLDVEN	0	0	0		0	0	0	0		0	0	0	0	0	0
	LWSFLNGCFLDVENL	0	0	0		0	0	0	0		0	0	0	0	0	0
	WSFLNGCFLDVENLK	0	0	0		0	0	0	0		0	0	0	0	0	0
	SFLNGCFLDVENLKK	0	0	0		0	0	0	0		274.79	0	0	0	0	0
	FLNGCFLDVENLKKL	0	0	0		0	0	0	0		0	0	0	0	0	0
	LNGCFLDVENLKKLV	0	0	0		0	0	0	0		7033.09	0	0	0	0	0
	NGCFLDVENLKKLVF	0	0	0		0	0	0	0		970.24	0	0	0	0	0
	GCFLDVENLKKLVFP	0	0	0		0	0	0	0		0	0	0	0	0	0
	CFLDVENLKKLVFPD	0	0	1029.74		0	0	0	0		0	0	0	0	0	0
	FLDVENLKKLVFPDG	0	0	0		0	0	0	0		1923.26	0	158.84	247.85	248.74	0
	LDVENLKKLVFPDGE	0	0	0		0	0	0	0		32.44	0	0	0	97.05	342.09
	DVENLKKLVFPDGEE	0	0	0		0	0	785.18	0		3017.37	0	0	0	1095.64	13038.7
	VENLKKLVFPDGEEQ	0	0	0		0	0	78.36	0		4971.38	0	0	0	0	13779.6
	ENLKKLVFPDGEEQN	0	0	0		0	10706.6	0	0		810.52	0	0	0	0	3985.63
	NLKKLVFPDGEEQNP	0	0	0		0	3520.31	0	0		0	0	0	0	0	2128.39
	LKKLVFPDGEEQNPE	0	0	0		0	293.8	0	0		0	0	0	0	0	502.81
	KKLVFPDGEEQNPEP	0	0	0		0	2525.38	0	0		1009.12	0	0	0	0	0
MEG-11	KLVFPDGEEQNPEPP	0	0	0		0	655.31	0	0		0	0	0	0	0	0
	LVFPDGEEQNPEPPR	0	0	0		0	5266.85	1291.79	3361.42		0	0	0	0	1557.54	0
	VFPDGEEQNPEPPRP	0	1978.28	204.55		149.91	5585.13	2738.1	2773.91		0	87.44	0	0	2561.47	0
	FPDGEEQNPEPPRPR	0	3432.88	474.23		0	6849.01	1700.55	1534.86		0	793.93	0	0	676.6	0
	PDGEEQNPEPPRPRR	0	5655.48	785.02		0	5123.44	0	0		0	2394.63	0	0	0	0
	DGEEQNPEPPRPRRK	2522.92	0	0		0	0	0	0		1218.81	14503.7	3973.34	0	0	10067.4
	GEEQNPEPPRPRRKH	0	0	0		0	0	0	0		6.2	12187.3	17346.8	0	4794.55	9152.71
	EEQNPEPPRPRRKHP	0	0	0		0	0	0	0		0	11384	6619.74	0	864.2	2787.08
	EQNPEPPRPRRKHPV	0	0	0		0	0	0	0		0	11462.1	15122.1	0	4854.8	8130.33
	QNPEPPRPRRKHPVL	0	0	0		0	0	0	0		0	12120.6	14057.5	0	1760	5140.37
	NPEPPRPRRKHPVLR	0	0	0		0	0	0	0		0	6713.46	3447.47	0	0	0
	PEPPRPRRKHPVLRE	0	2480.68	1192.03		0	0	0	0		0	1176.31	621.38	0	0	0
	EPPRPRRKHPVLREV	771.03	4433.84	0		0	0	0	0		24.82	831.16	422.55	0	0	3316.33
	PPRPRRKHPVLREVF	3600.14	10068.2	1.37		0	125.11	0	192.24		404.47	2645.49	2606.42	0	0	1645.57
	PRPRRKHPVLREVFL	466.54	7637.27	0		0	2196.79	0	4508.33		0	3107.8	1232.79	0	0	1095.89
	RPRRKHPVLREVFLT	1369.97	0	2580.07		0	0	0	0		0	835.44	0	0	0	0
	PRRKHPVLREVFLTA	0	0	0		0	0	0	0		0	0	0	0	0	0
	RRKHPVLREVFLTAP	0	0	0		0	0	0	0		0	351.54	0	0	0	0
	RKHPVLREVFLTAPQ	0	0	0		0	0	0	0		0	0	0	0	592.28	0
	KHPVLREVFLTAPQW	0	2094.11	0		0	0	0	0		0	796.79	0	0	0	0
	HPVLREVFLTAPQWL	0	3619.36	0		0	7.54	0	118.93		0	926.55	0	0	0	0
	PVLREVFLTAPQWLH	0	868.26	0		0	0	0	0		0	170.24	0	0	0	0
	VLREVFLTAPQWLHI	0	0	79.6		0	0	0	0		0	68.72	0	0	0	0
	LREVFLTAPQWLHIP	0	1053.86	1077.47		0	0	0	0		0	0	0	0	0	0
	REVFLTAPQWLHIPF	0	9597.14	3753.65		0	0	0	179.55		0	1934.64	487.1	0	0	0
	EVFLTAPQWLHIPFS	0	0	0		0	0	0	0		0	0	0	0	0	0
	VFLTAPQWLHIPFSL	0	0	0		117.32	212.63	0	0		0	0	0	0	0	0
	FLTAPQWLHIPFSLL	0	0	0		0	0	0	0		0	0	0	0	0	0
	LTAPQWLHIPFSLLG	0	0	0		0	0	0	0		0	0	0	0	0	0
	TAPQWLHIPFSLLGA	0	0	0		0	0	0	0		0	0	0	0	0	0
	APQWLHIPFSLLGAL	0	0	0		0	194.96	0	0		0	0	0	0	0	0
	PQWLHIPFSLLGALA	0	0	0		0	0	0	0		0	457.2	0	0	0	0
	QWLHIPFSLLGALAS	0	0	0		0	0	0	0		0	0	0	0	0	0
	WLHIPFSLLGALASY	0	0	0		0	0	0	0		0	0	0	0	0	0
	LHIPFSLLGALASYA	0	0	0		0	0	0	0		0	0	0	0	0	0
	HIPFSLLGALASYAA	0	0	0		0	0	0	0		0	0	0	0	0	0
	IPFSLLGALASYAAY	0	0	0		0	0	0	0		0	0	0	0	0	0
	PFSLLGALASYAAYH	0	0	41.63		0	0	0	0		0	0	0	0	0	0
	FSLLGALASYAAYHF	6895.36	871.73	0		0	0	0	340.85		0	470.74	0	0	0	0
	SLLGALASYAAYHFY	0	0	0		0	0	0	1517.2		0	355.09	0	0	0	0
	LLGALASYAAYHFYG	0	0	0		0	0	0	0		0	0	0	0	0	0
	LGALASYAAYHFYGK	0	0	0		0	0	0	0		0	0	0	0	0	0
	GALASYAAYHFYGKF	0	0	0		0	0	0	0		0	0	0	0	0	0
	ALASYAAYHFYGKFG	0	0	0		0	0	0	0		0	0	0	0	0	0
	LASYAAYHFYGKFGR	0	0	0		0	0	0	0		0	0	0	0	0	0
	ASYAAYHFYGKFGRV	0	0	0		0	0	0	0		0	0	0	0	0	0
	SYAAYHFYGKFGRVR	0	4624.27	0		0	0	0	0		0	789.68	0	0	0	0
	YAAYHFYGKFGRVRD	212.83	3787.89	0		0	0	0	3376.29		0	0	1701.34	0	650.17	0
	AAYHFYGKFGRVRDQ	0	387.48	0		0	0	0	0		488.47	75.22	774.21	0	0	0
	AYHFYGKFGRVRDQP	0	0	0		0	0	0	0		0	106.09	0	0	166.8	0
VAL-7	YHFYGKFGRVRDQPK	0	0	0		0	0	0	0		0	0	0	0	0	0
	HFYGKFGRVRDQPKA	0	0	0		0	0	0	0		0	0	0	0	0	0
	FYGKFGRVRDQPKAI	0	0	0		0	0	0	0		0	0	0	0	0	0
	YGKFGRVRDQPKAIS	0	0	0		0	0	0	0		0	0	0	0	0	0
	GKFGRVRDQPKAISM	0	0	0		81.76	0	0	0		0	0	0	0	0	0
	KFGRVRDQPKAISMS	0	0	0		206.1	0	0	0		0	5094.44	0	0	0	0
	FGRVRDQPKAISMSK	0	0	0		0	0	0	0		0	0	0	0	0	0
	GRVRDQPKAISMSKC	0	0	0		0	0	0	2680.73		791.64	0	0	0	0	0
	RVRDQPKAISMSKCN	0	0	0		0	0	0	999.42		0	0	0	0	0	0
	VRDQPKAISMSKCNY	0	0	0		0	0	0	0		0	0	0	0	0	0
	RDQPKAISMSKCNYG	0	0	0		0	0	0	0		0	0	0	0	0	0
	DQPKAISMSKCNYGP	0	0	0		0	0	0	0		0	0	0	0	0	0
	QPKAISMSKCNYGPG	0	0	0		0	0	0	0		0	0	0	0	0	0
	PKAISMSKCNYGPGG	0	0	0		0	0	0	0		0	934.84	0	0	0	0
	KAISMSKCNYGPGGK	0	0	0		0	0	0	0		0	0	0	0	0	0
	AISMSKCNYGPGGKF	0	0	0		0	0	0	0		0	70.64	0	0	0	0
	ISMSKCNYGPGGKFI	0	0	0		0	0	0	0		0	86.69	0	0	0	0
	SMSKCNYGPGGKFIN	0	0	128.51		0	0	0	0		0	0	2455.08	0	0	0
	MSKCNYGPGGKFINR	0	0	8611.26		0	0	0	0		0	2120.46	0	0	0	0
	SKCNYGPGGKFINRK	3292.5	0	8450.27		0	0	0	0		0	796.82	0	0	0	0
	KCNYGPGGKFINRKP	1309.42	0	4525.25		0	0	0	0		0	165.03	0	0	0	0
	CNYGPGGKFINRKPY	0	0	3424.81		0	0	0	0		0	319.02	0	1415.48	0	0
	NYGPGGKFINRKPYQ	0	0	4898.92		0	0	0	0		0	0	0	4004.1	0	0
	MSPILGYWKIKGLVQ	0	0	791.11		0	0	0	0		0	0	0	0	0	0
GST	PILGYWKIKGLVQPT	0	0	0		0	0	0	0		0	0	0	0	0	0
	LGYWKIKGLVQPTRL	0	0	3201.36		0	0	0	0		0	154.01	0	0	0	0
	YWKIKGLVQPTRLLL	0	0	2298.16		0	0	0	0		0	0	0	0	0	0
	KIKGLVQPTRLLLEY	0	0	0		0	0	0	0		0	0	0	0	0	0
	KGLVQPTRLLLEYLE	0	0	0		0	0	238.11	0		480.08	0	0	0	0	6305.23
	LVQPTRLLLEYLEEK	0	0	0		0	0	1635.02	0		1668.19	0	0	0	0	11811.1
	QPTRLLLEYLEEKYE	0	0	0		635.89	0	731.74	1615.16		1772.4	0	0	0	75.74	9470.96
	TRLLLEYLEEKYEEH	0	0	0		0	0	144.92	3343.53		1329.25	756.67	0	0	2732.21	13824.3
	LLLEYLEEKYEEHLY	0	0	0		0	0	0	3213.46		0	0	0	0	0	2256.58
	LEYLEEKYEEHLYER	0	0	0		0	0	757.71	3474.1		1109.35	0	0	0	3056.16	4763.94
	YLEEKYEEHLYERDE	0	0	0		0	0	1091.1	4140.5		3135.53	0	0	0	5131.22	3383.78
	EEKYEEHLYERDEGD	0	0	0		0	0	2380.99	5452.53		2059.52	0	0	0	2010.45	5094.92
	KYEEHLYERDEGDKW	0	0	1686.85		0	0	0	1691.48		232.85	0	0	0	0	1077.04
	EEHLYERDEGDKWRN	0	0	851.41		0	0	0	2364.32		0	0	0	0	0	9178.51
	HLYERDEGDKWRNKK	0	0	405.35		0	0	0	6746.75		0	0	0	0	0	0
	YERDEGDKWRNKKFE	0	0	0		1142.95	325.78	1850.85	6265.29		0	0	0	0	165.21	0
	RDEGDKWRNKKFELG	0	0	0		0	0	0	0		0	0	0	0	0	0
	EGDKWRNKKFELGLE	0	0	0		0	0	0	0		0	0	0	0	0	0
	DKWRNKKFELGLEFP	0	0	0		0	0	0	0		0	0	0	0	0	0
	WRNKKFELGLEFPNL	0	0	0		0	0	0	0		0	0	0	0	0	0
	NKKFELGLEFPNLPY	0	0	0		0	0	0	0		0	0	0	0	0	0
	KFELGLEFPNLPYYI	0	0	0		0	0	0	0		0	0	0	0	0	0
	ELGLEFPNLPYYIDG	0	0	0		0	0	0	0		2932.33	0	0	0	3270.98	0
	GLEFPNLPYYIDGDV	0	0	0		0	0	0	0		1056.41	0	228.33	0	459.7	3379.02
	EFPNLPYYIDGDVKL	0	0	0		0	0	0	0		0	0	0	0	0	0
	PNLPYYIDGDVKLTQ	0	0	0		0	0	0	0		0	0	0	0	0	0
	LPYYIDGDVKLTQSM	0	0	0		659.34	0	0	0		0	0	0	0	0	0
	YYIDGDVKLTQSMAI	0	0	0		39.01	0	0	0		0	0	0	0	0	0
	IDGDVKLTQSMAIIR	0	0	0		0	0	0	0		0	0	0	0	0	0
	GDVKLTQSMAIIRYI	0	0	0		0	0	0	0		0	0	0	0	0	0
	VKLTQSMAIIRYIAD	0	0	0		0	0	0	0		0	0	0	0	0	0
	LTQSMAIIRYIADKH	0	2960.69	0		0	0	0	0		0	0	0	0	0	0
	QSMAIIRYIADKHNM	0	0	0		906.34	0	0	0		0	0	0	0	0	0
	MAIIRYIADKHNMLG	0	0	0		0	0	0	331.33		0	0	0	0	0	0
	IIRYIADKHNMLGGC	0	0	0		0	0	0	4270.98		0	0	0	0	0	0
	RYIADKHNMLGGCPK	0	0	0		0	0	0	2601.82		0	0	0	0	0	0
	IADKHNMLGGCPKER	0	0	1671.03		0	0	0	1228.25		0	0	0	0	0	0
	DKHNMLGGCPKERAE	0	0	1557.36		0	0	0	1122.36		3083.34	0	0	0	281.39	0
	HNMLGGCPKERAEIS	0	0	158.67		0	0	0	0		3223.81	0	0	0	0	0
	MLGGCPKERAEISML	0	0	308.91		0	0	0	0		1377.35	0	0	0	0	0
	GGCPKERAEISMLEG	0	0	255.6		0	0	0	0		0	0	0	0	0	0
	CPKERAEISMLEGAV	0	0	0		0	0	0	0		0	0	0	0	0	0
	KERAEISMLEGAVLD	0	0	0		0	0	0	0		0	0	0	0	0	2726.02
	RAEISMLEGAVLDIR	0	0	530.28		0	0	0	0		0	0	0	0	0	0
	EISMLEGAVLDIRYG	0	0	0		0	0	0	0		75.71	0	0	0	0	0
	SMLEGAVLDIRYGVS	0	0	0		0	0	0	0		0	0	0	0	0	0
	LEGAVLDIRYGVSRI	0	0	0		0	0	0	0		0	0	0	0	0	0
	GAVLDIRYGVSRIAY	0	0	0		0	0	0	0		0	0	0	0	0	0
	VLDIRYGVSRIAYSK	0	0	0		0	0	0	0		0	0	0	0	0	0
	DIRYGVSRIAYSKDF	0	0	0		0	0	0	0		0	0	0	0	0	0
	RYGVSRIAYSKDFET	0	0	0		0	0	0	0		36.71	0	0	0	0	2938.51
	GVSRIAYSKDFETLK	0	0	0		0	0	893.47	130.14		1010.53	163.05	0	0	0	0
	SRIAYSKDFETLKVD	0	0	0		0	0	0	6946.14		0	0	0	0	0	0
	IAYSKDFETLKVDFL	0	0	0		0	0	388.24	4834.13		0	0	0	80.21	0	0
	YSKDFETLKVDFLSK	0	0	0		314.59	0	457.56	2881.57		0	0	0	0	0	0
	KDFETLKVDFLSKLP	0	0	0		201.51	0	222.4	8668.99		0	0	0	0	0	0
	FETLKVDFLSKLPEM	0	0	0		1028.73	0	0	0		0	0	0	0	0	0
	TLKVDFLSKLPEMLK	0	0	0		285.97	0	0	0		0	0	0	0	0	0
	KVDFLSKLPEMLKMF	0	0	0		1267.73	0	0	0		0	0	0	0	0	0
	DFLSKLPEMLKMFED	0	0	0		535.25	0	0	0		0	0	0	0	0	0
	LSKLPEMLKMFEDRL	0	0	0		213.18	0	0	0		0	0	0	0	0	0
	KLPEMLKMFEDRLCH	6444.4	0	0		0	0	0	0		0	0	0	0	0	0
	PEMLKMFEDRLCHKT	6406.65	0	0		186.89	0	0	0		0	0	0	0	0	0
	MLKMFEDRLCHKTYL	0	0	0		57.64	0	0	0		0	341.42	0	0	0	0
	KMFEDRLCHKTYLNG	0	0	0		0	1215.29	0	0		0	0	0	0	75.3	0
	FEDRLCHKTYLNGDH	0	0	3315.51		0	4172.78	1852.69	0		0	0	0	0	0	0
	DRLCHKTYLNGDHVT	0	0	0		0	0	0	0		0	0	0	0	0	0
	LCHKTYLNGDHVTHP	0	0	0		0	0	0	0		0	0	0	0	0	0
	HKTYLNGDHVTHPDF	0	8209.93	0		0	2149.2	2709.62	0		0	316.65	0	0	177.19	0
	TYLNGDHVTHPDFML	0	4539.05	0		972.51	0	0	0		0	130.99	194.83	0	3919.12	0
	LNGDHVTHPDFMLYD	59.81	0	0		0	0	76.14	2619.87		0	169.77	1573.81	45.84	2073.76	0
	GDHVTHPDFMLYDAL	2151.52	8397.97	0		0	1098.78	1665.89	3606.87		0	220.43	618.18	0	943.97	0
	HVTHPDFMLYDALDV	0	3984.74	0		0	0	2376.94	523.14		0	981.36	29.25	0	0	0
	THPDFMLYDALDVVL	0	1331.98	0		0	0	12066.3	877.02		0	0	0	0	137.93	0
	PDFMLYDALDVVLYM	0	1259.25	0		1580.28	0	1705.27	0		0	0	113.55	0	0	0
	FMLYDALDVVLYMDP	0	0	0		0	1050.51	9557.08	1772.41		0	0	372.08	0	0	0
	LYDALDVVLYMDPMC	933.77	0	0		0	388.01	0	2044.15		0	742.21	0	2988.66	0	0
	DALDVVLYMDPMCLD	0	0	2551.8		0	2352.57	0	3023.31		0	0	0	0	0	0
	LDVVLYMDPMCLDAF	0	6975.07	4851.01		0	1875.6	0	2252.95		0	0	0	62.97	0	0
	VVLYMDPMCLDAFPK	60.81	0	5242.85		0	0	0	1834.91		0	0	0	0	0	0
	LYMDPMCLDAFPKLV	3071.97	0	226.57		0	331.56	0	2475.41		0	0	0	0	0	0
	MDPMCLDAFPKLVCF	6929.17	0	558.17		0	2443.05	0	1395.08		0	0	0	0	0	0
	PMCLDAFPKLVCFKK	4730.71	0	116.34		0	112.98	0	612.81		0	0	0	0	0	0
	CLDAFPKLVCFKKRI	5159.58	0	976.05		0	1418.43	0	0		0	0	0	0	0	0
	DAFPKLVCFKKRIEA	0	0	2692.02		0	0	0	0		0	0	0	0	0	0
	FPKLVCFKKRIEAIP	0	0	1166.46		0	0	0	777.49		0	0	0	0	0	0
	KLVCFKKRIEAIPQI	0	0	2250.58		0	0	0	1285.61		0	0	0	0	0	0
	VCFKKRIEAIPQIDK	0	0	1509.42		0	0	0	1949.52		0	0	208.52	0	0	0
	FKKRIEAIPQIDKYL	2569.09	0	165.75		0	0	0	1186.3		0	0	0	0	0	0
	KRIEAIPQIDKYLKS	1227.86	0	0		0	0	0	0		0	0	0	0	0	0
	IEAIPQIDKYLKSSK	0	0	0		0	0	0	0		0	0	0	0	0	0
	AIPQIDKYLKSSKYI	0	0	512.55		0	0	0	0		0	0	0	0	0	0
	PQIDKYLKSSKYIAW	0	0	0		0	245.31	0	0		0	0	0	0	0	0
	IDKYLKSSKYIAWPL	0	0	0		0	0	0	57.21		0	0	0	0	0	0
	KYLKSSKYIAWPLQG	0	0	0		0	0	0	0		0	0	0	0	0	0
	LKSSKYIAWPLQGWQ	0	0	76.53		0	225.14	0	0		0	0	0	0	0	0
	SSKYIAWPLQGWQAT	0	0	0		0	139.47	0	0		0	0	0	0	0	0
	KYIAWPLQGWQATFG	0	0	0		0	0	0	968.43		0	0	0	0	0	0
	IAWPLQGWQATFGGG	0	5509.43	0		0	743.04	0	1392.77		0	15967.3	0	0	0	0
	WPLQGWQATFGGGDH	0	9577.17	0		0	4761.05	1162.88	5094.53		344.07	22173.9	1162.43	214.37	0	0
	LQGWQATFGGGDHPP	0	3548.98	1287.89		65	5652.56	0	6381.88		0	8534.43	0	0	1999.25	0
	QGWQATFGGGDHPPK	0	727.85	187.61		0	1092.55	0	3493.91		0	349.78	0	0	0	0

## Sheet: Array 2
	Protein	Peptide	Mo4	Mo3	Mo2	Mo1		Rab4	Rab3	Rab2	Rab1		My6	My5	My4	My3	My2	My1
			Mean	Mean	Mean	Mean		Mean	Mean	Mean	Mean		Mean	Mean	Mean	Mean	Mean	Mean
21	MEG-29	MIYVVKCGGEEEVPT	4114.06	0	0	11533		0	0	2117.02	0		1869.46	0	0	2055.84	0	30354.5
22		VVKCGGEEEVPTYFM	9370.69	1012.89	5427.54	16082.1		0	1144.86	26851	0		536.76	108.84	0	4253.25	22002.1	31919.3
23		CGGEEEVPTYFMMTV	4120.2	0	0	5603.06		459.16	0	6712.88	0		0	427.44	0	1134.9	1354.63	13860.2
24		EEEVPTYFMMTVFSI	1417.6	0	0	14210		4031.92	0	5924.32	0		84.3	0	648.32	6340.02	2972.08	28721.1
25		VPTYFMMTVFSIHLI	6420.84	1513.05	0	0		0	0	0	0		0	5638.17	1575.46	95.77	0	1134.58
26		YFMMTVFSIHLIQRI	6598.18	739.58	0	1611.33		0	0	9718.65	0		0	7883.89	486.27	1482.29	0	3014.86
27		MTVFSIHLIQRIIWK	0	0	0	0		0	0	0	215.03		0	0	0	0	0	0
28		FSIHLIQRIIWKFMF	1620.62	2095.26	0	3006.9		282.57	0	0	0		0	10148.4	1534.57	5887.58	0	4877.69
29		HLIQRIIWKFMFQRD	2793.08	0	725.33	1169.29		2302.39	0	0	0		0	1715.63	0	0	0	1163.94
30		QRIIWKFMFQRDPPK	0	0	0	0		0	0	0	312.48		0	0	0	0	0	0
31	MEG-15	IWKFMFQRDPPKVHK	0	0	0	0		495.68	0	0	0		0	0	0	0	0	0
32		FMFQRDPPKVHKEQH	0	0	0	0		0	0	0	0		0	0	0	1140.79	0	0
33		QRDPPKVHKEQHHQP	0	0	0	0		0	0	0	0		0	0	0	0	0	0
34		PPKVHKEQHHQPIDY	13240.6	1674.11	2098.72	8498.54		716.19	1255.78	5753.89	0		4950.57	25.03	370.64	6607.09	0	0
35		VHKEQHHQPIDYDAL	9092.75	1858.71	5302.59	7640.96		0	240.61	964.66	0		0	0	1267.12	2459.8	833.31	2128.42
36		EQHHQPIDYDALLSK	0	0	0	0		20.53	0	0	0		0	0	0	1971.6	0	0
37		HQPIDYDALLSKFLR	4062.45	0	3381.7	1357.26		92.36	0	0	0		0	49.59	0	668.55	0	2072.83
38		IDYDALLSKFLRVLT	0	0	0	0		0	0	0	0		0	0	5346.09	1682.58	0	0
39		DALLSKFLRVLTEKV	0	0	0	0		0	0	0	0		0	0	0	0	0	0
40		LSKFLRVLTEKVPQI	0	0	0	0		0	0	6039.78	0		0	0	0	0	0	0
41		FLRVLTEKVPQIPQI	173.05	0	2643.68	1555.61		0	0	521.84	0		0	0	522.02	0	0	14843.6
42		VLTEKVPQIPQIKNL	0	0	0	0		0	0	17660.2	2219.83		0	0	3880.35	0	631.52	74.17
43		EKVPQIPQIKNLPKE	0	0	0	0		0	0	0	3432.46		0	0	1571.73	0	836.57	0
44		PQIPQIKNLPKEKVH	0	0	0	0		0	0	0	772.6		0	0	0	3124.06	1012.85	0
45		PQIKNLPKEKVHKFI	0	0	0	0		681.58	0	461.09	98.31		0	20583.3	0	0	0	0
46		KNLPKEKVHKFITSL	0	0	0	0		0	0	23.1	869.8		0	7732.63	0	0	0	0
47		PKEKVHKFITSLKKL	0	0	0	0		703.85	0	0	1031.09		0	9361.71	0	2390.86	0	0
48		KVHKFITSLKKLIDE	14518.6	0	0	0		0	0	6364.48	1064.63		725.97	0	0	0	1002.77	0
49		KFITSLKKLIDEVHS	0	0	0	0		0	0	2846.96	0		0	0	0	0	803.71	1243.24
50		TSLKKLIDEVHSLSL	0	0	4458.5	0		0	0	1202.14	3166.33		0	0	0	0	13562.4	5280.6
51		KKLIDEVHSLSLKTI	0	0	1439.45	0		0	0	11234.8	0		0	0	0	0	5066.96	0
52		IDEVHSLSLKTIDGK	0	0	0	0		0	0	0	0		0	0	0	0	3.81	2418.02
53		VHSLSLKTIDGKKPA	0	0	0	0		0	0	0	0		0	0	0	0	0	0
54		LSLKTIDGKKPAVLT	0	0	0	0		0	0	11450.8	2577.47		0	0	0	0	0	0
55	MEG-12	KTIDGKKPAVLTGVV	0	0	0	0		0	17.5	3559.8	2722.69		0	0	0	0	0	0
56		DGKKPAVLTGVVGGE	0	0	0	23788.2		0	0	0	0		0	0	0	0	0	0
57		KPAVLTGVVGGETQN	4754.21	16816.3	12712.6	29410		57222.8	34332.3	1067.19	48236.6		1972.3	0	11120.8	1703.08	13014.4	0
58		VLTGVVGGETQNNEE	14817.5	21759.5	20760.6	24093.7		54468.1	33927	29224.3	48903.8		3839.53	700.4	14283	2597.91	11729.3	13128.1
59		GVVGGETQNNEERQN	16035.3	20622.5	28055.9	4186.51		56332.7	39420.6	29414.8	52318.5		21444.1	19914.6	34120.5	14104.3	27924.4	36327.5
60		GGETQNNEERQNEPS	21413.6	22098.5	26975.8	8507.97		54859.3	27449.8	26763	50104.8		34727.9	28087	42288.7	32213.2	34273.5	28426.1
61		TQNNEERQNEPSGFL	18762.5	28554.4	32055.6	0		44619.8	6534.88	31243.1	48892.3		38699.7	27523.6	43375.4	34376.8	39041	33512.2
62		NEERQNEPSGFLRFL	10956.8	30216.4	30945.6	6201.26		1103.95	1124.04	412.17	17561.2		5215.35	29710.1	33614.6	36660.7	42310	35909.7
63		RQNEPSGFLRFLTYL	18653.8	21809	20641.9	5569.53		0	0	0	1685.13		29315.3	26398.1	31334.4	3133.84	22683.9	27748.2
64		EPSGFLRFLTYLYKS	0	1446.65	0	0		0	0	0	0		0	15255	0	0	0	0
65		GFLRFLTYLYKSFKF	0	0	0	0		0	0	0	0		0	0	0	0	0	0
66		RFLTYLYKSFKFACT	0	0	0	0		0	0	0	0		0	0	0	0	0	0
67		TYLYKSFKFACTFTN	0	0	0	0		0	0	0	0		0	0	2669.62	0	0	0
68		YKSFKFACTFTNIMS	0	0	0	0		0	0	0	0		0	0	0	0	0	0
69		FKFACTFTNIMSWFT	0	2545.06	0	927.84		0	0	0	0		0	0	0	0	0	0
70		ACTFTNIMSWFTGDN	0	4261.86	1869.2	1990.8		95.74	403.13	1396.81	766.3		404.14	2892.1	11718.1	0	0	0
71		FTNIMSWFTGDNLPV	0	4449.61	1598.93	0		0	0	0	0		0	1019.34	0	230.97	0	0
72		IMSWFTGDNLPVVIW	8604.17	7802.54	5133.93	2773.55		769.78	965.61	1006.67	0		972.13	9289.79	4323.51	3640.12	8014	624.25
73	PTE	WFTGDNLPVVIWHGM	2715.68	2996.13	3631.37	5482.91		53.46	0	0	0		0	3728.78	1191.88	2263.55	8181.28	0
74		GDNLPVVIWHGMGDH	5947.81	3032.16	2714.63	7863.87		0	325.25	0	0		0	6025.02	1743.45	7615.97	8328.94	0
75		LPVVIWHGMGDHGTS	0	0	0	0		0	0	0	0		0	0	0	0	0	0
76		VIWHGMGDHGTSIYI	8976.66	6039.32	4189.59	13130.1		0	0	3048.59	0		270.14	12847.5	3608.72	4652.57	5465.93	3649.71
77		HGMGDHGTSIYIQYL	4431.99	2724.75	4251.25	9195.5		0	0	0	0		0	5905.37	1545.77	1501.14	898.32	2699.39
78		GDHGTSIYIQYLSRV	0	0	436.82	6997.6		0	0	0	0		0	4455.8	0	1700.07	0	12325.7
79		GTSIYIQYLSRVIKR	0	0	0	0		0	0	0	2132.03		0	0	0	0	0	1324.73
80		IYIQYLSRVIKRIKP	0	0	0	3084.8		0	0	0	433.22		0	0	0	0	0	22867.5
81		QYLSRVIKRIKPETY	0	0	427.75	763.57		0	0	0	326.63		0	0	0	21911.1	0	0
82		SRVIKRIKPETYVKC	0	0	0	0		0	0	0	1151.31		0	466.89	0	9710.07	0	0
83		IKRIKPETYVKCITT	0	0	0	0		0	0	178.65	0		0	0	0	1020.04	0	0
84		IKPETYVKCITTNNS	0	0	0	0		0	404.21	0	0		0	0	0	344.72	0	2473.23
85		ETYVKCITTNNSYIE	4647.8	0	503.24	2925.19		414.94	9019.99	16718.6	0		0	0	0	0	0	0
86		VKCITTNNSYIEDVR	2131	1735.82	1463.17	1443.31		171.61	10323.3	12833	0		0	2376.16	0	106.18	0	1584.84
87		ITTNNSYIEDVRDTV	10971.6	0	2236.69	3720.97		525.71	10362.8	20535.7	0		908.55	0	0	0	0	10633.5
88		NNSYIEDVRDTVFSS	2905.7	1571.07	3694.47	3728.46		179.18	7971.59	29431.8	0		4872.06	6082.45	1632.32	0	0	7012.29
89		YIEDVRDTVFSSINE	5131.26	603.38	1288.8	12167.8		7330.68	49529.5	5402.49	4145.26		0	0	13126.7	0	0	1092.73
90		DVRDTVFSSINEQLE	6329.16	0	854.76	6097.66		2334.44	0	2145.92	1159.94		1582.88	0	0	0	0	491.79
91		DTVFSSINEQLENVC	1096.43	0	0	0		900.4	0	438.4	177.02		0	0	0	0	0	0
92		FSSINEQLENVCRMI	3357.66	0	739.26	3190.77		660.79	83.91	375.04	0		0	0	0	0	0	0
93		INEQLENVCRMISED	2310.42	0	0	8327.13		1393.33	0	385.17	0		554.61	0	0	0	0	26201.1
94		QLENVCRMISEDKNL	0	2456.81	0	0		0	0	0	0		0	0	912.92	0	0	0
95		NVCRMISEDKNLSNG	0	0	0	0		0	0	0	231.54		0	0	11895.5	0	0	0
96		RMISEDKNLSNGLHM	631.41	0	0	0		0	0	0	0		0	0	9911.23	133.4	2126.14	0
97		SEDKNLSNGLHMIGI	0	0	0	0		122.18	0	2739.13	0		0	0	2652.63	0	0	0
98		KNLSNGLHMIGISQG	0	0	0	4623.47		0	0	6824.19	0		0	0	0	0	0	23474.9
99		SNGLHMIGISQGGVF	5542.78	2987.46	3169.83	9405.87		1763.27	2065.57	8628.15	0		518.39	16730.7	3365.31	5759.13	3256.5	26014.1
100		LHMIGISQGGVFVRA	0	0	0	0		0	0	0	0		0	0	0	0	0	0
101		IGISQGGVFVRALVQ	0	0	0	11672.8		0	0	0	0		0	0	0	0	0	0
102		SQGGVFVRALVQKCS	0	0	0	0		0	0	0	0		0	0	0	0	0	0
103		GVFVRALVQKCSLSN	0	0	0	0		0	0	728.14	0		0	0	0	0	0	1232.39
104		VRALVQKCSLSNVGS	0	0	0	0		0	0	0	1360.32		0	0	0	0	0	0
105		LVQKCSLSNVGSVIS	0	0	0	0		0	0	0	1103.52		0	0	0	0	0	0
106		KCSLSNVGSVISIGG	0	0	0	0		0	0	0	0		0	12552.5	0	0	0	0
107		LSNVGSVISIGGPQQ	7637.43	0	0	0		1417.8	2483.96	759.5	1477.55		21363	3193.67	0	100.95	0	2171.07
108		VGSVISIGGPQQGVF	9131.38	1181.94	2342.69	9302.71		131.97	294.71	961.95	0		9066.25	11753.8	8164.81	11994.3	2535.93	13973.2
109		VISIGGPQQGVFGVP	0	0	0	0		0	0	1907.67	0		0	1656.96	1010.58	3580.45	1230.52	1556.1
110		IGGPQQGVFGVPHCI	12702	3583.23	841.04	26582		0	0	0	3617.84		0	2253.82	1758.34	1874.42	0	4966.57
111		PQQGVFGVPHCIDEG	13240.5	0	2419.75	7304.97		0	0	3775.94	652.82		1127.11	0	554.34	369.3	0	0
112		GVFGVPHCIDEGFVP	16315.4	116.76	8204.59	7975.71		0	1159.09	2191.74	0		147.32	1559.63	438.1	17035.8	8667.04	1272.14
113		GVPHCIDEGFVPYCS	8067.43	0	1200.72	0		0	0	0	0		0	0	0	7169.99	322.56	836.99
114		HCIDEGFVPYCSWFH	23270.6	4957.18	10357.8	8768.66		2261.29	3450.34	4280.2	3141.66		10030.5	5375.28	2923.05	8404.61	5704.41	8073.55
115		DEGFVPYCSWFHKLL	193.75	0	0	669.9		0	0	0	788.55		0	0	0	0	0	1122.14
116		FVPYCSWFHKLLSYV	1107.82	0	0	0		0	0	0	0		0	0	0	0	0	248.65
117		YCSWFHKLLSYVVYT	0	0	0	0		5780.97	0	0	0		0	0	0	0	0	0
118		WFHKLLSYVVYTKYI	0	0	0	0		7864.85	0	0	0		0	0	0	0	0	2364.76
119		KLLSYVVYTKYIQNR	0	0	0	0		11046.7	0	0	0		0	1921.85	0	0	0	2240.88
120		SYVVYTKYIQNRVVQ	0	0	0	0		983.32	0	3849.71	0		0	0	0	0	0	1719.67
121		VYTKYIQNRVVQAQY	5789.17	0	0	10953		0	0	963.65	0		3609.33	4506.45	332.21	109.84	0	4739.01
122		KYIQNRVVQAQYWHD	8455.81	3596.53	7184.63	9264.68		1580.25	1681.29	3758.98	3848.93		2109.01	37.91	2550.54	1464.1	1083.28	6264.06
123		QNRVVQAQYWHDPLK	0	0	0	0		0	0	0	0		0	0	0	0	0	1116.88
124		VVQAQYWHDPLKEDV	489.7	1157.9	1732.6	0		0	0	20238	0		0	0	0	0	0	0
125		AQYWHDPLKEDVYRK	245.78	0	0	128.11		0	0	0	0		0	0	0	0	0	605.86
126		WHDPLKEDVYRKYSQ	2925.13	3244.21	1633.5	3274.87		1931.28	0	288.19	4001.97		0	0	0	0	0	1657.26
127		PLKEDVYRKYSQFLA	0	0	0	0		103.09	0	0	0		0	0	0	0	0	0
128		EDVYRKYSQFLADIN	0	5378.76	2179.82	0		4623.43	0	87.5	15297.8		0	0	15084.9	661.33	0	4007.73
129		YRKYSQFLADINQEI	6794.04	5935.78	5177.57	5019.09		6034.6	0	73.94	26567.5		360.47	0	229.51	0	0	5245.87
130		YSQFLADINQEIQIN	6903.4	4159.1	6367.53	8354.68		2118.64	2067.77	487.08	6266.97		3699.37	0	19041	2138.15	347.84	21786
131		FLADINQEIQINETY	13342.6	8146.67	9712.37	5611.56		7282.94	5997.06	15251	32296		6058.58	7295.75	14438.7	4955.68	2800.8	14072.8
132		DINQEIQINETYREN	10202.6	5960.86	8891.49	296.06		342.87	3057.95	4114.33	7999.94		2168.04	0	18216.5	3184.94	3251.07	7852.5
133		QEIQINETYRENMKK	0	0	0	0		0	0	0	443.58		0	0	0	0	0	0
134		QINETYRENMKKVQR	0	0	0	0		0	0	0	0		0	0	0	0	0	3396.23
135		ETYRENMKKVQRLVL	0	0	0	0		0	0	0	0		0	0	0	0	0	0
136		RENMKKVQRLVLVKF	0	0	0	0		0	0	0	0		0	0	0	0	0	0
137		MKKVQRLVLVKFSND	0	0	0	0		148.12	695.59	0	0		0	666.03	1477.77	0	0	0
138		VQRLVLVKFSNDTVL	0	2697.98	0	0		0	1772.75	272.81	0		0	0	37505.4	0	0	0
139		LVLVKFSNDTVLIPK	0	0	0	0		0	1902.8	0	0		0	0	32077.4	0	0	0
140		VKFSNDTVLIPKESE	0	0	0	0		0	2477.36	5280.39	0		0	0	38362.8	0	0	0
141		SNDTVLIPKESEWFG	10063.7	4615.42	6645.48	6639.58		92	3396.69	1445.34	0		0	0	1344.21	3087.06	0	362.2
142		TVLIPKESEWFGFYR	8729.68	1840.88	6246.29	1788.95		517.21	648.65	0	0		0	947.7	0	741.86	0	669.37
143		IPKESEWFGFYRTGS	0	0	649.16	0		0	1530.33	0	0		0	0	0	0	0	0
144		ESEWFGFYRTGSLSD	1942.98	0	5933.61	0		1367.93	636.53	1673.85	0		0	0	2377.63	0	557.77	0
145		WFGFYRTGSLSDITR	3718.98	0	4873.2	0		0	0	0	0		0	2646.97	1100.16	6643.8	0	0
146		FYRTGSLSDITRLQD	5651.27	0	4456.9	0		859.43	4117	585.63	0		0	0	793.66	320.62	0	0
147		TGSLSDITRLQDSIL	3808.81	0	2628.92	0		0	2623.16	0	0		0	0	0	0	0	0
148		LSDITRLQDSILYTE	9652.18	2994.88	5776.47	3711.69		0	315.19	0	0		1709.66	0	601.32	0	0	0
149		ITRLQDSILYTEDRL	7713.05	5690.92	8824.11	5967.4		0	0	0	0		724.54	0	0	0	3775.59	0
150		LQDSILYTEDRLGLQ	4981.4	1669.34	4924.04	5132.1		0	371.69	0	0		252.13	0	0	889.82	0	0
151		SILYTEDRLGLQELD	5651.21	944.4	3773.24	4313.57		919.91	0	579.76	2907.84		1470.8	0	132.53	0	531.23	0
152		YTEDRLGLQELDRRG	6094.75	2369.88	2488.33	4987.37		0	1774.57	0	421.32		59.59	3197.73	574.17	0	0	0
153		DRLGLQELDRRGDLH	11714.3	6156.58	4396.13	11290.1		35.59	346.75	0	0		2180.4	4535.32	2361.73	1503.29	0	0
154		GLQELDRRGDLHFIE	14336.7	6256.57	4158.81	9383.26		58.6	0	70.05	0		9112.49	1024.53	1754.26	46.68	2110.26	0
155		ELDRRGDLHFIEKEG	3948.78	525.95	2856.82	5316.31		0	0	2084.94	0		0	0	0	1867.93	7014.73	0
156		RRGDLHFIEKEGDHL	7202.78	3724.98	5537.15	12131.1		52.81	0	0	5594.43		1978.86	0	0	0	0	228.41
157		DLHFIEKEGDHLQIN	5336.33	2668.76	2804.52	7103.98		0	0	0	952.44		0	0	3984.41	2691.65	0	0
158		FIEKEGDHLQINSEW	19574.7	5543.99	4077.86	10016.2		2484.47	4169.28	2138.52	4129.03		20288.7	5869.52	4607.1	6767.65	1526.13	2888.06
159		KEGDHLQINSEWFVN	6861.78	3316.31	3273.92	12362		1172.68	4790.32	3541.53	876.11		1805.93	4016.53	22005.4	24434.8	2329.24	4342.23
160		DHLQINSEWFVNNIV	3260.79	1955.83	0	6524.69		0	4969.04	42843.1	0		696.18	10658.1	3560.42	13853.1	0	2278.6
161		QINSEWFVNNIVIPF	7625.3	5192.61	2145.67	9513.22		1048.12	3716.56	22775.5	1226.18		3529.64	12560.4	6215.58	5785.59	707.53	11001.4
162		SEWFVNNIVIPFLKE	0	0	0	0		0	0	4450.07	0		0	0	0	0	0	0
163		FVNNIVIPFLKEIVR	0	0	0	0		0	0	649.15	568.23		0	0	0	0	0	0
164		NIVIPFLKEIVRVPL	0	0	0	0		0	0	0	0		0	0	0	0	0	0
165	ASP PROT	IPFLKEIVRVPLHPV	0	0	0	0		0	0	0	0		0	0	0	0	0	0
166		LKEIVRVPLHPVRRS	0	0	0	0		0	0	0	0		0	0	0	0	0	0
167		IVRVPLHPVRRSSSW	0	0	0	0		479.53	0	23999.8	0		0	6970.48	1797.32	720.93	0	0
168		VPLHPVRRSSSWWRV	0	0	0	1023.02		120.16	0	1745.18	105.98		0	9825.42	2299.98	1307.12	0	960.69
169		HPVRRSSSWWRVSRN	0	0	0	0		0	0	128.83	552.29		0	6575.03	3263.62	69	0	74.99
170		RRSSSWWRVSRNYFQ	2854.06	0	0	4997.44		46.62	1859.43	0	0		4890.11	7073.48	1394.08	3274.06	0	8138.69
171		SSWWRVSRNYFQPSF	4203.92	14.92	1251.11	10873.6		5543.75	1757.8	1864.15	3368.25		537.69	7895.13	979.2	970.04	1722.49	6995.16
172		WRVSRNYFQPSFRVM	0	0	0	0		519.13	0	0	288.51		0	362.58	0	0	4613.34	0
173		SRNYFQPSFRVMTNG	0	0	0	0		0	0	0	0		0	0	0	0	0	0
174		YFQPSFRVMTNGPTT	0	0	0	0		0	0	0	0		0	0	0	0	0	0
175		PSFRVMTNGPTTRYK	0	0	0	0		0	0	0	1224.48		0	0	0	70.38	0	0
176		RVMTNGPTTRYKTTS	0	0	0	0		0	0	0	0		0	0	0	10883.7	0	0
177		TNGPTTRYKTTSEQL	0	0	0	0		0	0	0	0		0	0	0	9859.3	0	3902.27
178		PTTRYKTTSEQLIDY	13570.1	0	3651.53	8114.48		1398.65	4492.82	1980.28	18201.9		9511.72	52.15	1889.29	6550.79	3376.62	669.94
179		RYKTTSEQLIDYRNL	1076.7	0	0	2189.57		0	0	0	0		0	0	0	0	0	25.68
180		TTSEQLIDYRNLQYY	7418.91	378.68	2589.29	5771.1		1401.98	2330.39	2148.77	249.97		4913.56	941.86	2153.86	1003.88	2054.03	1538.55
181		EQLIDYRNLQYYGEV	14568.3	1033.35	3222.69	10032.2		30.18	2274.94	8448.24	0		12987.7	0	2437.21	1168.23	1773.28	4571.22
182		IDYRNLQYYGEVSVG	1725.61	2711.63	0	0		0	0	0	0		1141.03	0	200.99	0	0	0
183		RNLQYYGEVSVGTPP	0	0	0	0		0	0	0	0		0	0	0	0	1960.53	0
184		QYYGEVSVGTPPQRL	2419.76	562.95	0	0		0	0	0	0		4960.06	0	0	0	1565.73	0
185		GEVSVGTPPQRLRVL	0	0	0	0		0	0	0	0		0	0	0	0	0	0
186		SVGTPPQRLRVLFDT	0	0	0	0		1132.27	203.3	789.74	10343.2		0	0	924.65	0	420.32	4731.27
187		TPPQRLRVLFDTGST	0	0	0	0		773.67	0	0	4082.69		0	0	0	0	0	0
188		QRLRVLFDTGSTDTW	1546.1	0	0	0		1298.96	1320.51	1400.85	4007.47		378.05	0	2131.3	2381.17	1811.6	0
189		RVLFDTGSTDTWFAS	0	0	0	0		0	190.18	1317.84	0		0	904.43	0	0	0	0
190		FDTGSTDTWFASRRC	0	0	0	0		0	249.92	0	0		0	5541.13	181.67	3401.93	119.8	4039.88
191		GSTDTWFASRRCWFF	8742.48	3583.99	494	6119.03		785.9	14.93	0	1638.06		2527.53	6662.82	1476.45	5917.54	629.93	10274.4
192		DTWFASRRCWFFDIF	10266.3	5822.16	704.56	5051.93		2322.63	1002.48	2117.94	11257.9		3072.68	2472.26	2739.29	5062.93	691.71	5973.9
193		FASRRCWFFDIFCWL	1746.3	689.03	0	0		836.55	463.4	0	380.19		0	0	0	0	0	968.49
194		RRCWFFDIFCWLFSF	6092.94	3110.76	0	351.15		784.91	1637.31	0	280.92		312.83	2495.85	584.04	235	0	4080.95
195		WFFDIFCWLFSFYDR	8837.15	5669.08	0	5299.43		1183.93	3386	0	684.88		1257.72	5296.77	2021.08	1018.7	0	2503.03
196		DIFCWLFSFYDRTKS	0	0	0	0		0	0	0	0		0	0	0	0	0	0
197		CWLFSFYDRTKSSTY	0	0	0	0		0	0	115.02	0		0	0	0	0	0	0
198		FSFYDRTKSSTYRPD	0	0	0	0		695.7	0	0	3195.57		0	0	0	1812.57	0	0
199		YDRTKSSTYRPDGST	0	0	0	0		0	0	0	0		0	0	0	0	0	0
200		TKSSTYRPDGSTFEV	1898.14	1074.18	0	1762.48		0	0	218.96	1377.94		0	0	0	350.8	0	0
201		STYRPDGSTFEVRYL	5835.52	6025.4	1702.59	5357.16		11119.5	2850.75	7030.88	15686.2		0	2542.92	686.91	347.79	841.14	0
202		RPDGSTFEVRYLDSN	3583.37	3659.65	770.16	4437.95		0	6868.23	0	1653.4		73.28	0	16073.4	283.08	1199.22	2856.99
203		GSTFEVRYLDSNYSG	0	905.51	0	0		0	12882.2	0	0		0	0	1087.1	0	1297.05	0
204		FEVRYLDSNYSGIWS	5083.31	7799.51	1651.13	2483.39		838.94	15516.9	706	2783.2		1791.49	3616.96	4835.02	1692.85	268.21	181.4
205		RYLDSNYSGIWSVDT	0	824.47	170.2	0		0	186.14	320.47	0		0	0	0	0	0	0
206		DSNYSGIWSVDTVRI	0	3791.45	0	0		0	1266.81	481.24	0		0	0	0	0	0	1131.67
207		YSGIWSVDTVRINSL	0	2380.5	0	0		0	0	0	0		0	0	0	0	0	0
208		IWSVDTVRINSLIIQ	8589.04	2575.8	0	598.69		0	859.17	0	0		126.03	0	34.25	546.23	0	783.35
209		VDTVRINSLIIQNQA	0	0	0	0		0	1009.01	2914.13	0		0	0	0	0	0	0
210		VRINSLIIQNQAFAE	19421.9	2214.02	13961.8	5562.74		0	2797.7	1940.87	3057.1		17422	2344.31	0	3401.01	24526.1	28506
211		NSLIIQNQAFAEMTN	1430.36	0	12247.1	6418.39		3344.28	37274.6	0	19404.4		1449.13	427.55	14214.5	0	25042.6	20367.4
212		IIQNQAFAEMTNIFN	8897.2	2268.11	13329.2	10762.6		0	3324.26	681.67	0		4732.99	6417.76	3956.24	4879.44	28613.1	22959.5
213		NQAFAEMTNIFNWDY	20749.9	5293.46	16325.6	14361.5		4235.52	5439.42	4188.07	9629.86		8649.46	6337.42	6457.89	7875.41	27943.7	26417
214		FAEMTNIFNWDYFTD	12957.1	3424.51	17269	15264		4602.66	1383.35	5584.15	7359.94		10838.4	10425.3	3297.85	6622.45	41014.3	39532.4
215		MTNIFNWDYFTDKYD	10173.3	858.73	10393	5797.8		1717.18	0	2230.62	747.85		2528.38	0	3097.52	916.5	0	0
216		IFNWDYFTDKYDGII	12407.1	5562.03	9309.44	12932.7		232.43	0	0	0		610.19	379.48	4342.26	4470.36	4701.93	0
217		WDYFTDKYDGIIGMS	1925.13	358.66	5851.89	2972.73		332.5	0	0	0		0	0	566.75	281.74	1783.84	0
218		FTDKYDGIIGMSCRR	0	0	2582.14	4503.77		0	0	0	0		0	6076.65	69.1	1209.76	0	92.97
219		KYDGIIGMSCRRIST	0	0	0	0		0	0	0	0		0	0	0	0	0	0
220		GIIGMSCRRISTYGN	0	0	0	0		5596.51	745.56	0	1176.02		0	173.51	12658.1	314.51	0	1042.36
221		GMSCRRISTYGNIPM	0	0	711.49	0		0	0	0	0		0	0	0	389.23	2890.53	0
222		CRRISTYGNIPMFPN	70.64	0	1084.93	1219.99		0	0	342.74	0		3483.03	11085.6	7651.72	250.7	3700.61	864.53
223		ISTYGNIPMFPNILA	0	0	0	0		0	0	0	0		0	1046.83	0	0	0	0
224		YGNIPMFPNILANGV	0	0	0	0		0	0	0	0		0	1398.48	0	0	0	0
225		IPMFPNILANGVNME	0	0	0	0		0	0	76.68	0		0	0	3625.57	0	0	0
226		FPNILANGVNMEPVF	2634.21	1557.22	11986.8	7335.14		0	0	0	0		2767.36	5604.08	29541.4	7568.73	35091.3	6526.61
227		ILANGVNMEPVFSFY	8546.45	2412.46	2655.51	7341		1195.9	436.24	377.34	1427.1		11314.2	8436.46	33825.9	8484	13106.7	8318.84
228		NGVNMEPVFSFYLNR	0	272.34	0	1856.84		0	0	0	0		0	17869.4	12354.6	1131.45	0	1237.95
229		NMEPVFSFYLNRKEG	0	0	0	0		0	0	0	0		0	0	9487.86	0	0	0
230		PVFSFYLNRKEGVSI	0	0	0	0		0	0	0	2083.6		0	0	0	0	0	0
231		SFYLNRKEGVSIGGE	0	0	0	4555.52		0	0	4023.5	0		0	0	0	0	0	0
232		LNRKEGVSIGGEMIL	0	0	0	1175.9		0	0	0	0		0	0	0	0	0	846.87
233		KEGVSIGGEMILGGV	0	0	0	0		0	0	0	0		0	0	0	0	0	0
234		VSIGGEMILGGVNPK	0	0	0	0		0	0	0	0		0	0	0	0	0	0
235		GGEMILGGVNPKYFK	0	0	0	0		0	0	0	0		0	0	0	0	0	0
236		MILGGVNPKYFKGDF	0	0	2713.48	9295.26		311	0	0	0		0	1855.73	0	1225.58	1196.94	1542.86
237		GGVNPKYFKGDFEYI	6062.96	1704.87	6820.58	11545.1		870.88	285.76	3357.96	3998.6		1854.65	0	316.14	2294.29	1348.57	8966.11
238		NPKYFKGDFEYIPTV	0	0	3250.95	12265.7		0	0	0	0		0	0	0	33456.2	19362.3	35120.7
239		YFKGDFEYIPTVSNH	0	0	1737.54	12942		0	0	0	0		0	43.55	0	27449.4	4572.96	32591
240		GDFEYIPTVSNHVWT	0	0	1470.29	9966.38		0	0	0	0		0	0	0	30837.3	7245.9	28509.6
241		EYIPTVSNHVWTIPM	0	1827.45	0	0		0	0	0	1537.6		0	22037	0	0	4004.99	0
242		PTVSNHVWTIPMLSL	0	0	0	0		0	0	0	0		0	2325.43	427.46	566.73	0	0
243		SNHVWTIPMLSLRIK	0	0	0	0		175.66	0	0	656.97		0	508.64	0	0	0	0
244		VWTIPMLSLRIKEME	5054.66	0	599.5	7194.62		89.32	0	1580.85	0		2144.62	0	0	0	0	2042.87
245		IPMLSLRIKEMEFCN	4517.56	0	1543.72	11542		0	357.04	0	3450.51		200.97	0	11227.5	17422.3	0	1968.14
246		LSLRIKEMEFCNRCI	851.76	0	0	1201.79		0	167.72	0	1053.67		0	0	0	0	0	0
247		RIKEMEFCNRCIATI	0	0	0	0		0	0	0	0		0	0	0	0	0	0
248		EMEFCNRCIATIDTG	0	0	0	0		0	0	667.91	0		0	0	0	0	0	0
249		FCNRCIATIDTGTSL	0	0	0	0		0	0	0	0		0	0	0	0	0	0
250		RCIATIDTGTSLIIG	0	0	0	0		0	0	0	0		0	0	0	0	1012.75	0
251		ATIDTGTSLIIGGKE	0	0	0	0		0	0	6448.01	0		0	0	0	0	0	0
252		DTGTSLIIGGKEQVD	0	0	0	0		4529.97	1030.65	0	3173.77		6646.27	0	0	0	0	664.71
253		TSLIIGGKEQVDKIN	0	0	0	0		0	0	0	671.44		276.57	0	27933.1	720.38	2073.94	4895.25
254		IIGGKEQVDKINSLL	0	0	0	0		0	0	0	0		0	0	0	2995.88	1949.53	2872.98
255		GKEQVDKINSLLGTW	0	0	0	0		39.94	0	0	0		0	0	0	736.15	5993.41	3117.34
256		QVDKINSLLGTWNSI	0	0	0	0		0	1216.88	0	0		0	349.15	0	1339.14	4205.14	0
257		KINSLLGTWNSIFEK	0	0	0	0		391.08	0	4416.33	0		0	0	0	0	9236.26	0
258		SLLGTWNSIFEKNVF	5670.59	4121.83	1341.81	0		0	0	434.28	1776.32		0	3144	548.89	2155.45	7925.75	4433.21
259		GTWNSIFEKNVFDCS	0	0	0	0		86.8	0	0	0		0	0	0	0	948.92	0
260		NSIFEKNVFDCSRID	12398	0	0	0		2037.81	0	22233.8	7813.88		17895.6	0	0	0	0	0
261		FEKNVFDCSRIDMLP	0	0	0	1546.8		0	0	0	339.54		0	0	0	0	40.11	0
262		NVFDCSRIDMLPSIE	0	0	0	0		0	0	2032.66	0		0	0	0	0	0	0
263		DCSRIDMLPSIEFVF	10200.1	6047.5	442.14	5514.39		0	0	96.77	1208.31		655.08	5087.99	2842.9	12710.8	2290.63	2387.03
264		RIDMLPSIEFVFHKK	0	0	0	0		354.1	0	0	5352.21		0	0	0	0	0	0
265		MLPSIEFVFHKKKYI	0	0	0	0		0	0	0	0		0	0	0	449.44	0	0
266		SIEFVFHKKKYILEP	0	0	0	8846.51		0	0	0	0		0	3726.91	0	15864.1	0	21718.6
267		FVFHKKKYILEPRHY	5058.73	4225	0	11352.9		256.47	0	0	0		0	10269.3	0	3115.12	0	10949.9
268		HKKKYILEPRHYVVK	0	0	0	4590.78		0	0	0	0		0	4018.57	0	10394.3	0	18953.7
269		KYILEPRHYVVKVSN	0	0	0	0		0	0	17322.3	0		0	0	0	0	0	0
270		LEPRHYVVKVSNLVG	0	0	0	0		0	0	0	0		0	0	0	0	0	0
271		RHYVVKVSNLVGTIC	0	0	0	0		0	0	0	0		0	0	0	0	0	0
272		VVKVSNLVGTICSSP	0	0	0	0		0	5346.65	32240.7	1043.13		0	0	0	0	0	0
273		VSNLVGTICSSPFES	0	0	0	0		0	854.9	1200.01	0		0	0	0	0	0	0
274		LVGTICSSPFESIES	0	3903.51	1562.87	0		0	1983.69	1260.71	0		0	24743.6	0	0	19777.7	0
275		TICSSPFESIESLPP	0	4186.41	0	0		0	3294.94	0	0		0	14776.2	0	0	4661.34	0
276		SSPFESIESLPPGIW	10923.8	8635.6	4423.55	2189.93		14169.3	5077.54	7471	39745		895.91	12493.2	3737.25	476.18	7473.65	167.11
277		FESIESLPPGIWILG	0	3242.41	1011.74	936.52		446.32	3406.35	0	138.06		0	1988.35	0	0	1390.79	0
278		IESLPPGIWILGDVF	11281.7	8858.17	4457.17	19449		164.94	4333.97	38.01	4926.11		1495.36	2714.13	10770.1	5036.73	0	4385.6
279		LPPGIWILGDVFMGR	0	52.86	1025.83	7189.64		0	4620.33	0	0		0	4979.05	475.29	2449.41	77.98	6421.87
280		GIWILGDVFMGRFYT	2340.2	1754.94	495.79	6608.82		0	4078.46	0	0		0	2105.92	0	0	0	0
281		ILGDVFMGRFYTVYD	9239.54	215.69	3018.52	9074.27		2155.72	8610.1	0	2010.67		0	0	1116.22	365.29	0	1503.63
282		DVFMGRFYTVYDFGQ	8864.77	2336.54	3630.13	9937.1		0	0	0	0		6852.52	2013.08	1558.93	3680.27	0	672.48
283		MGRFYTVYDFGQKRI	0	0	0	0		0	0	0	0		752.98	1952.98	0	0	0	0
284		FYTVYDFGQKRIGFA	0	0	0	5609.08		0	0	0	0		0	469.87	0	0	0	394
285		VYDFGQKRIGFANVS	0	0	0	0		0	0	0	0		0	0	0	0	0	0
286		FGQKRIGFANVSFVL	0	0	0	24752.1		0	0	0	0		0	1555.7	0	0	0	1556.78
287		KRIGFANVSFVLTKE	0	0	0	0		0	0	0	0		0	0	0	0	0	0
288		GFANVSFVLTKESIN	0	0	0	0		0	0	0	0		0	0	857.14	4146.75	0	0
289	MEG-8.4	NVSFVLTKESINYYK	0	0	0	0		0	0	0	0		0	0	0	0	0	0
290		FVLTKESINYYKIQE	0	0	1996.74	1781.65		0	0	1051.02	0		0	0	0	0	0	0
291		TKESINYYKIQEKEL	0	0	3576.7	2871.82		0	0	0	454.49		0	0	0	0	0	0
292		SINYYKIQEKELKDI	0	0	2867.77	0		0	0	1691.45	375.55		535.49	0	0	0	0	0
293		YYKIQEKELKDINER	0	0	3158.49	3203.7		0	0	0	583.32		0	0	0	0	0	303.93
294		IQEKELKDINERDKK	0	0	0	0		676.99	0	0	847.62		0	0	0	0	0	0
295		KELKDINERDKKLKS	0	0	0	0		1193.86	0	0	264.96		0	0	0	0	0	0
296		KDINERDKKLKSMFR	0	0	0	0		756.92	0	542.97	928.13		0	0	0	0	0	0
297		NERDKKLKSMFRKFQ	0	0	0	0		0	0	0	0		0	0	0	241.86	0	345.81
298		DKKLKSMFRKFQENK	0	0	0	0		0	0	0	0		0	0	0	0	0	0
299		LKSMFRKFQENKQAK	0	0	0	0		0	35.51	0	0		0	0	0	0	0	0
300		MFRKFQENKQAKVVD	0	0	0	0		0	0	0	0		0	0	0	0	0	0
301		KFQENKQAKVVDEFQ	618.02	0	1883.95	3634.74		0	5194.69	2710.62	0		1861.04	86.06	0	0	7526.87	9242.41
302		ENKQAKVVDEFQPDV	0	0	2969.04	3926.85		28781.1	3454.64	0	37589.2		0	0	0	0	0	12448.1
303		QAKVVDEFQPDVNST	0	0	3499.71	0		7437.55	959.11	0	17140.8		0	0	1473.91	0	628.68	516.55
304		VVDEFQPDVNSTILN	0	0	1764.1	2665.64		42.35	13731.4	22693.9	2713.97		0	0	1377.15	0	11321.4	2011.88
305		EFQPDVNSTILNKLW	0	0	228.07	0		79.92	0	0	1397.03		0	3093.16	0	2393.92	1418.66	970.52
306		PDVNSTILNKLWQLF	0	285.66	0	4890.25		307.66	1460.07	0	0		0	3579.36	0	3006.98	664.74	10388.8
307		NSTILNKLWQLFNHC	0	0	0	0		0	0	0	0		0	0	0	0	0	3013.14
308		ILNKLWQLFNHCFLT	0	0	0	0		0	0	0	0		0	0	0	0	0	0
309		KLWQLFNHCFLTFDN	0	0	0	0		30642.2	0	0	28035.7		0	0	11786.3	121.13	0	0
310		QLFNHCFLTFDNLIR	0	0	0	0		0	0	0	0		0	1376.87	0	652.85	0	2658.4
311		NHCFLTFDNLIRVIQ	0	0	0	0		0	0	0	0		0	1865.21	0	848.18	0	701.32
312		FLTFDNLIRVIQNDH	0	527.92	0	5821.52		155.74	0	0	0		3346.31	2142.02	961.76	13178.7	0	3311.53
313		FDNLIRVIQNDHALL	0	1885.44	0	8336.29		0	0	0	0		0	2641.69	959.95	6745.85	0	6812.72
314		LIRVIQNDHALLVAI	0	0	0	0		0	0	22167.5	0		0	0	0	2558.83	0	0
315		VIQNDHALLVAIPAA	0	0	0	0		0	0	7118.17	0		970.62	0	0	0	0	0
316	MEG-8.3	NDHALLVAIPAAPKK	0	0	0	0		0	0	0	0		0	0	0	2113.65	0	0
317		ALLVAIPAAPKKNES	0	0	0	0		0	0	0	0		0	0	0	0	0	0
318		VAIPAAPKKNESLSF	0	0	0	0		0	0	11505.6	0		0	0	637.15	0	0	102.61
319		PAAPKKNESLSFKEK	0	0	0	0		80.2	0	825.04	331.17		1204.11	0	0	646.34	3039.69	3325.38
320		PKKNESLSFKEKIMD	0	0	0	0		224.19	0	0	0		0	0	0	0	0	0
321		NESLSFKEKIMDMYN	0	0	0	0		54.36	0	0	0		0	0	4628.1	0	8417.85	0
322		LSFKEKIMDMYNHWV	1133.04	353.02	0	1246.19		216.9	0	0	0		0	0	0	1506.07	2364.22	1338.93
323		KEKIMDMYNHWVNQD	0	0	0	0		1328.78	0	0	1228.34		0	0	2595.58	0	1072.66	0
324		IMDMYNHWVNQDEYN	10223.7	3525.97	4798.35	5923.19		592.1	3989.3	3281.56	1874.06		11849.8	3480.31	43216.8	19493	7913.18	2549.65
325		MYNHWVNQDEYNPPK	0	3503.69	0	0		0	0	0	0		0	0	14186.4	4832.58	4967.16	0
326		HWVNQDEYNPPKDSE	4900.57	8266.34	0	0		0	0	313.81	0		0	0	27045.1	3306.15	0	0
327		NQDEYNPPKDSEFYE	16898.3	14279.7	5739.71	7376.95		2348.46	0	11765.8	7116.58		10369.4	107.89	15604.5	20590.8	9028.04	5756.16
328		EYNPPKDSEFYERFW	12216.2	9985.75	1106.55	0		2578.67	1087.04	24.01	1765.11		1525.97	1856.79	2337.73	7431.81	2089.1	1754.97
329		PPKDSEFYERFWLLF	5126.68	3606.35	0	2866.16		1686.43	508.95	0	1800.54		0	0	0	5187.3	0	2578.07
330		DSEFYERFWLLFKHC	512.51	0	0	1319.41		0	0	0	0		0	0	0	1899.79	0	0
331		FYERFWLLFKHCFMN	0	82.85	0	2596.1		0	0	0	0		0	0	4541.11	4130.97	0	0
332		RFWLLFKHCFMNSKK	0	0	0	0		368.73	0	0	1904.13		0	0	0	0	0	0
333		LLFKHCFMNSKKLAK	0	0	0	0		0	0	0	529.54		0	0	0	0	0	0
334		KHCFMNSKKLAKIIP	0	0	0	0		0	0	0	0		0	0	0	0	0	0
335		FMNSKKLAKIIPFIG	0	0	0	0		0	0	0	0		0	0	0	0	0	0
336		SKKLAKIIPFIGIPL	0	0	0	0		0	0	0	0		0	0	0	0	0	0
337		LAKIIPFIGIPLLTV	0	0	0	0		0	0	0	0		0	0	0	0	0	0
338	PLA 1	IIPFIGIPLLTVINK	0	0	0	0		0	0	0	0		0	0	0	0	0	0
339		FIGIPLLTVINKNNT	0	0	0	0		0	0	0	0		0	0	0	0	0	0
340		IPLLTVINKNNTNAK	0	0	0	0		0	0	0	0		0	4421.87	693.42	0	0	10247
341		LTVINKNNTNAKYPI	0	0	0	0		0	0	0	0		0	0	0	0	0	12888.7
342		INKNNTNAKYPIILI	0	0	0	0		0	0	0	0		0	1988.12	0	0	0	0
343		NNTNAKYPIILIPGL	0	304.22	0	0		0	1676.83	0	0		0	0	0	0	0	0
344		NAKYPIILIPGLGGT	0	0	0	0		0	799.94	0	0		0	0	0	0	0	0
345		YPIILIPGLGGTQAY	4477.67	4022.14	3399.23	5645.37		228.54	770.73	596.91	2545.58		2208.47	3765.81	708.03	1027.52	0	1519.07
346		ILIPGLGGTQAYCES	0	0	0	90.05		0	631.48	0	0		0	0	0	0	0	0
347		PGLGGTQAYCESTIN	0	0	0	1596.54		30621.7	194.29	0	39595.8		0	0	3049.41	0	0	4028.59
348		GGTQAYCESTINDEK	0	0	0	0		6942.55	1822	1854.77	31453.3		0	4010.06	0	0	0	0
349		QAYCESTINDEKKSF	695.09	0	0	0		6290.71	0	17806.3	36784.3		0	8690.84	0	138.17	0	0
350		CESTINDEKKSFTPF	4215.17	0	211.39	2460.35		8345.7	0	7717.26	33884.1		0	5594.52	0	2810.38	80.86	0
351		TINDEKKSFTPFNVW	6750.91	0	1094.5	3048.31		473.78	0	4525.08	0		0	10121.4	1074.93	4650.9	404.66	0
352		DEKKSFTPFNVWLNF	8318.1	1710.18	4178.26	8672.9		0	0	0	0		0	7175.94	590.32	6129.58	0	4520.3
353		KSFTPFNVWLNFLYI	3174.86	0	0	2360.95		0	0	0	0		0	1124.53	0	641.05	0	2121
354		TPFNVWLNFLYILLP	0	0	0	0		0	0	0	0		0	0	0	0	0	0
355		NVWLNFLYILLPYKG	0	0	0	0		0	0	0	0		0	0	0	0	0	0
356		LNFLYILLPYKGFEY	11198.3	2374.46	4114.78	3046.71		384.81	0	0	272.72		1844.83	0	1910.15	4461.03	1693.41	154.54
357		LYILLPYKGFEYFRL	0	1155.77	0	2263.13		0	0	0	0		0	0	0	204.42	0	489.66
358		LLPYKGFEYFRLKHD	0	0	0	2868.14		181.91	0	0	1488.33		0	0	0	197.68	0	0
359		YKGFEYFRLKHDPHT	0	0	0	0		0	0	0	0		0	0	0	41	0	0
360		FEYFRLKHDPHTYES	0	0	693.09	4200.87		0	0	0	0		0	0	0	94.78	0	0
361		FRLKHDPHTYESYDV	5118.23	2962.97	5921.48	8364.52		227.03	1574.12	12682.6	4480.22		2140.9	1674.29	0	300.15	16987.9	0
362		KHDPHTYESYDVNEC	392.73	0	1534.34	0		0	0	0	1072.6		0	0	290.59	284.66	32.63	0
363		PHTYESYDVNECNVT	0	0	0	0		0	237.97	2895.51	940.01		0	0	12487.1	3910.07	4405.7	0
364		YESYDVNECNVTFPG	0	0	0	0		0	0	2123.29	132.82		0	0	672.44	553.53	51.99	0
365		YDVNECNVTFPGWGD	0	0	0	0		1707.95	0	2941.65	1145.85		1059.53	0	1097.4	4751.26	0	0
366		NECNVTFPGWGDTWS	370.04	0	0	0		1006.76	0	0	1843.02		2365.28	3466.4	1557.66	8059.1	784.42	856.92
367		NVTFPGWGDTWSVEY	7490.55	3854.84	3663.88	0		3528.56	0	2423.61	5528.91		8426.92	1206.77	4504.75	6294	3866.2	559.86
368		FPGWGDTWSVEYLSQ	4751.93	1653.51	940.3	0		1293.8	358.6	1060.01	2082.23		10419	1227.67	1960.95	4075.93	0	2677.51
369		WGDTWSVEYLSQHIS	0	0	0	0		69.4	0	0	0		1757.93	0	0	1139.16	0	2951.38
370		TWSVEYLSQHISYEY	8775.53	3246.33	2038.21	0		2557.05	1082.55	3482.45	2139.18		6132.31	0	2660.43	0	2637.14	3403.33
371		VEYLSQHISYEYFAP	2067.88	114.64	0	4270.41		643.25	1114.92	358.34	0		0	0	465.23	0	0	1945.34
372		LSQHISYEYFAPIVS	0	0	0	0		0	0	0	0		0	0	0	0	0	0
373		HISYEYFAPIVSEFI	6753.38	5728.48	4103.87	5535.08		423.17	712.09	1647.15	289.94		3663.04	1682.86	1881.55	3176.17	806.9	678.64
374		YEYFAPIVSEFIKDA	0	0	0	0		4476.63	0	0	1458.91		0	0	0	0	0	0
375		FAPIVSEFIKDAFYV	0	1085.02	387.07	5648.08		630.37	0	1668.38	2026.88		0	355.91	394.99	1450.71	0	1475.33
376		IVSEFIKDAFYVRNF	0	725.06	0	3864.1		85.93	0	0	0		664.75	4685.1	2206.6	434.8	0	3345.85
377		EFIKDAFYVRNFTLR	0	0	0	0		0	0	0	0		0	0	0	0	0	483.66
378		KDAFYVRNFTLRGAP	0	0	0	0		0	0	0	0		0	0	0	0	0	0
379		FYVRNFTLRGAPYDF	7104.28	6160.81	6641.03	12859.2		1807.83	1904.4	2314.68	1604.63		6184.48	5079.83	5177.29	3017.47	23333.1	5755.67
380		RNFTLRGAPYDFRKS	0	0	0	0		0	0	0	0		0	0	0	0	0	0
381		TLRGAPYDFRKSPND	0	0	0	0		1225.33	0	63.85	2602.69		0	848.64	571.65	0	0	0
382		GAPYDFRKSPNDNKL	0	0	0	0		0	0	0	0		0	0	0	0	0	1297.87
383		YDFRKSPNDNKLFVV	0	0	0	0		0	0	338.31	0		0	4317.97	2152.61	376.35	0	7365.82
384		RKSPNDNKLFVVKLR	0	0	0	7306.04		0	0	0	0		0	10499.8	0	0	0	23483.2
385		PNDNKLFVVKLRKLI	0	0	0	0		0	0	0	0		0	7600.53	0	0	0	0
386		NKLFVVKLRKLIEET	0	0	0	0		0	0	0	0		5378.23	0	0	0	0	1559.7
387		FVVKLRKLIEETYKN	0	0	0	0		0	0	107.81	0		0	0	480.67	0	0	0
388		KLRKLIEETYKNGFN	0	0	0	0		0	0	0	0		0	0	2636.91	0	0	0
389		KLIEETYKNGFNRPV	0	0	0	0		0	0	596.24	0		0	0	618.27	0	0	0
390		EETYKNGFNRPVVLL	0	0	0	0		0	0	0	0		0	0	2601.3	0	0	1945.14
391		YKNGFNRPVVLLGHS	0	0	0	0		0	0	0	0		0	0	0	0	0	0
392		GFNRPVVLLGHSMGS	0	0	0	0		0	0	0	0		0	0	0	0	0	0
393		RPVVLLGHSMGSIYT	0	0	0	0		0	0	0	0		0	0	0	0	827.78	0
394		VLLGHSMGSIYTLHF	6658.8	4365.24	0	3495.8		0	0	0	0		0	7297.42	413.75	1908.95	2290.33	4581.55
395		GHSMGSIYTLHFLKH	0	0	0	0		0	0	0	0		0	2762.34	0	784.68	0	0
396		MGSIYTLHFLKHQTK	0	0	0	0		0	0	0	0		0	0	0	0	0	0
397		IYTLHFLKHQTKRWK	0	0	0	0		0	0	0	0		0	2305.25	0	0	0	0
398		LHFLKHQTKRWKQKY	0	0	0	0		356.09	0	0	0		0	3029.67	0	1107.9	0	0
399		LKHQTKRWKQKYIKS	0	0	0	0		0	0	0	0		0	0	0	1128.14	0	0
400		QTKRWKQKYIKSFIS	0	0	0	0		0	0	0	0		0	0	0	0	0	0
401		RWKQKYIKSFISVSA	0	0	0	0		0	0	0	0		0	0	0	0	0	0
402		QKYIKSFISVSAPFG	0	0	0	0		0	0	370.99	0		0	0	0	0	0	0
403		IKSFISVSAPFGGTV	0	0	0	0		0	0	267.39	0		0	0	0	0	0	0
404		FISVSAPFGGTVETL	0	0	0	0		0	0	0	0		0	0	6466.37	0	0	0
405		VSAPFGGTVETLHVL	0	0	0	0		0	220.01	0	0		0	0	612.85	0	0	0
406		PFGGTVETLHVLTSG	0	0	0	0		0	0	0	0		0	0	0	0	0	0
407		GTVETLHVLTSGDNF	5038.9	5333.36	0	2482.3		0	0	0	0		1885.36	2375.4	927.09	342.6	0	0
408		ETLHVLTSGDNFGIF	11028.6	11137.7	2209.04	6362.87		850.25	1590.01	587.17	1639.47		4657.92	8564.99	4362.62	3981.46	3401.62	3505.9
409		HVLTSGDNFGIFLRS	0	0	0	0		0	0	0	0		0	0	0	0	0	0
410		TSGDNFGIFLRSPLP	729.46	1345.96	0	0		0	0	0	8047.67		0	0	0	0	0	0
411		DNFGIFLRSPLPYRD	9937.79	6857.25	4699.62	7511.09		1459.19	193.2	1357.77	776.88		1677.55	2541.73	2169.21	0	456.37	3465.08
412		GIFLRSPLPYRDLFR	6318.39	6059.9	1229.08	5998.04		263.36	0	0	0		2226.31	8911.65	384.76	1518.08	0	1817.79
413		LRSPLPYRDLFRTMT	0	0	0	0		0	0	0	0		0	1454.73	0	0	0	0
414		PLPYRDLFRTMTSII	3622.98	1406.86	8922.36	4724.9		0	0	0	0		0	152.24	0	18413.1	34722.2	0
415		YRDLFRTMTSIIATL	0	0	0	658.64		0	0	0	0		0	0	0	0	0	0
416		LFRTMTSIIATLPNP	0	0	0	0		0	0	1501.08	0		0	0	0	0	0	0
417		TMTSIIATLPNPKLW	0	0	0	0		254.75	0	1819.14	0		0	774.53	0	0	0	0
418		SIIATLPNPKLWSKD	0	0	1934.21	0		3069.18	0	103.18	16249.8		0	0	0	3346.99	12752.1	0
419		ATLPNPKLWSKDEVL	0	0	0	42.13		68.51	0	0	5377.45		0	0	0	0	0	0
420		PNPKLWSKDEVLIVT	0	0	0	0		0	0	0	4288.32		0	0	1802.87	0	0	1570.79
421		KLWSKDEVLIVTPHR	0	0	0	726.7		0	0	0	0		0	0	0	0	0	0
422		SKDEVLIVTPHRNYT	0	0	0	0		0	0	0	0		0	0	0	0	0	0
423		EVLIVTPHRNYTVLD	0	0	0	0		1030.8	0	0	2466.18		4045.56	0	0	0	1454.49	0
424		IVTPHRNYTVLDYPQ	657.08	0	0	1906.9		0	0	152.01	0		7906.77	1080.9	1957.61	2676.56	1687.75	5981.69
425		PHRNYTVLDYPQYFS	0	2393.54	0	1454.61		0	0	0	0		679.88	4877.99	762.65	1482.55	1101.8	2048.45
426		NYTVLDYPQYFSDAD	0	5671.28	0	0		978.14	672.4	598.94	2028.54		3791.33	19598.9	1849.68	3876.38	1237.25	983.56
427		VLDYPQYFSDADYLT	3026.96	1471.02	0	708.2		44.16	0	5655.55	1708.99		11931.7	2405.07	7344.55	0	915.92	0
428		YPQYFSDADYLTGYN	2193.37	3253.81	384.11	5912.63		320.63	1366.11	446.05	1053.87		8217.74	3780.31	7209.36	0	5466.25	10229.2
429		YFSDADYLTGYNLFT	543.86	1870.94	497.98	0		0	0	0	0		5279.76	0	1311.89	0	0	0
430		DADYLTGYNLFTRFI	0	2207.47	0	0		0	0	0	0		1081.39	1056.09	815.83	198.2	0	0
431		YLTGYNLFTRFISSF	0	0	0	298.52		0	0	0	0		0	3190.07	0	0	0	2020.53
432		GYNLFTRFISSFDPL	0	0	5097.95	0		0	0	0	0		854.64	0	431.68	1947.88	0	0
433		LFTRFISSFDPLEPP	0	0	2135.32	0		0	0	0	0		0	0	95.54	1452.89	17818	0
434		RFISSFDPLEPPKDV	0	0	3396.6	0		418.85	0	0	5092.65		0	11.01	0	2199.93	17635.3	0
435		SSFDPLEPPKDVPEV	0	0	1025.48	0		4951.16	0	2685.8	19175.7		0	0	0	8794.56	1244.33	0
436		DPLEPPKDVPEVYCI	0	0	0	0		37.9	0	2024.72	0		0	0	0	8619.53	0	0
437		EPPKDVPEVYCIYGS	0	0	0	0		0	0	0	0		0	0	0	2501.71	0	0
438		KDVPEVYCIYGSGLL	0	0	0	0		193.75	0	0	0		0	0	0	4836.35	0	0
439		PEVYCIYGSGLLSVE	0	0	0	0		0	0	0	850.63		0	0	0	1553.98	0	0
440		YCIYGSGLLSVEQII	0	0	0	1373.86		872.4	0	0	9585.57		2986.62	0	0	0	0	4191.73
441		YGSGLLSVEQIIFQS	0	0	0	0		0	0	0	906.44		0	0	0	0	0	0
442		GLLSVEQIIFQSSSL	0	0	0	0		0	0	0	0		0	0	0	0	0	0
443		SVEQIIFQSSSLFVS	0	0	0	0		0	0	0	0		0	0	0	0	0	0
444		QIIFQSSSLFVSSFP	0	0	0	0		0	0	0	0		0	6674.8	0	872.29	0	0
445		FQSSSLFVSSFPNQS	0	0	0	0		0	0	0	0		0	1760.97	0	301.29	0	0
446		SSLFVSSFPNQSPRI	0	0	0	0		9375.36	0	3535.47	24549.6		422.73	2425.11	567.07	260.43	0	0
447		FVSSFPNQSPRIIYG	0	0	0	0		0	0	0	0		0	1570.02	0	0	0	0
448		SFPNQSPRIIYGNGD	0	0	0	0		2037.11	257.98	538.16	238.93		5681.97	0	458.94	414.18	0	0
449		NQSPRIIYGNGDGTV	0	0	0	0		0	0	0	0		0	0	0	0	0	0
450		PRIIYGNGDGTVNLR	0	0	0	0		0	1882.71	0	0		0	5005.62	12297.2	941.81	0	0
451		IYGNGDGTVNLRSLQ	0	0	0	0		0	0	0	0		1911.51	1619.35	5576.51	29.7	0	0
452		NGDGTVNLRSLQVCK	0	0	0	0		0	0	0	0		0	0	0	0	0	0
453		GTVNLRSLQVCKKWP	0	0	0	0		0	0	0	0		0	0	0	0	0	0
454		NLRSLQVCKKWPSVK	0	0	0	0		0	0	0	0		0	0	0	0	0	0
455		SLQVCKKWPSVKVVE	0	0	0	0		0	0	3933.79	0		0	0	0	0	0	0
456		VCKKWPSVKVVEISV	0	0	0	0		0	0	920.48	0		0	0	0	0	0	0
457		KWPSVKVVEISVSGH	0	0	0	0		0	0	0	0		0	0	0	202.06	0	0
458		SVKVVEISVSGHRQI	0	0	0	0		0	0	0	0		503.86	0	0	0	0	0
459		VVEISVSGHRQILNE	0	16436.4	0	2158.04		6137.79	1677.05	25412.1	35324.5		0	0	0	0	0	96.18
460		ISVSGHRQILNEKRF	3925.02	5774.01	0	5297.23		1057.26	0	702.74	560.2		2353.08	18510.8	0	4177.52	0	1840.88
461		SGHRQILNEKRFIDF	14082.9	13648.1	4304.56	10690.7		4202.53	3741.39	4651.68	18120.2		1885.5	16314.4	1782.07	4838.8	3002.53	1601.54
462		RQILNEKRFIDFLKY	0	223.08	0	100.49		0	0	0	480.86		0	1489.61	0	0	0	0
463		LNEKRFIDFLKYHVN	0	0	0	0		0	0	0	0		0	0	71.58	0	0	0
464		KRFIDFLKYHVNTAG	0	0	0	0		0	0	1559.43	0		0	0	0	0	0	0
465		IDFLKYHVNTAGILW	7966.91	3860.91	0	1989.22		724.9	0	0	240.67		0	5566.01	967.53	1728.95	0	2662.73
466		LKYHVNTAGILWNNN	1127.77	0	0	10230.8		0	246.63	2244.28	0		1011.22	2344.47	36029	15274.3	784.22	21452.7
467		HVNTAGILWNNNPVM	0	0	0	2200.65		0	66.02	0	0		0	0	3633.23	1455.57	5998.4	6538.22
468		TAGILWNNNPVMRRE	5111.67	527.79	0	7443.38		0	502.61	1460.14	2269.77		327.14	0	1073.62	736.99	216.96	8884.46
469	MEG-19	ILWNNNPVMRRENIS	0	0	0	0		0	89.82	1166.42	0		0	0	590.26	0	0	2157.01
470		NNNPVMRRENISIVP	0	0	0	0		0	658.06	4287.12	0		0	0	0	0	0	3905.69
471		PVMRRENISIVPITE	0	0	0	0		0	0	3259.43	0		0	0	11272.7	0	0	0
472		RRENISIVPITEIQG	0	0	0	0		0	0	0	0		0	0	0	0	0	0
473		NISIVPITEIQGPFV	0	2341.31	0	0		0	872.08	3020.47	711.95		0	957.06	381.3	6633.92	0	0
474		IVPITEIQGPFVVHE	5871.01	5018.37	0	0		0	0	10118	1332.08		0	1409.35	688.53	456.86	0	0
475		ITEIQGPFVVHENRY	12216.7	7618.81	4205.52	15438.5		612.99	108.85	2869.45	2478.35		4197.3	8778.63	3497.11	2259.37	3510.35	9080.84
476		IQGPFVVHENRYTLV	763.77	2471.2	0	3401.86		0	0	0	0		0	0	0	0	0	594.38
477		PFVVHENRYTLVRKP	0	0	0	0		0	0	0	0		0	0	0	0	0	0
478		VHENRYTLVRKPKLV	0	0	0	0		0	0	0	0		0	0	0	0	0	0
479		NRYTLVRKPKLVCKQ	0	0	0	0		0	0	0	0		0	0	0	0	0	0
480		TLVRKPKLVCKQKHG	0	0	0	0		0	0	0	0		0	0	0	0	0	0
481		RKPKLVCKQKHGVIK	0	0	0	0		0	0	0	0		0	0	0	0	0	0
482		KLVCKQKHGVIKCYV	0	0	0	0		0	0	0	0		0	0	0	0	0	0
483		CKQKHGVIKCYVNEG	2742.35	0	0	696.47		0	0	0	0		0	0	0	0	0	0
484		KHGVIKCYVNEGTHV	0	0	0	4040.56		0	0	1564.78	0		0	0	0	0	0	0
485		VIKCYVNEGTHVQHF	5800.66	3402.02	3512.37	16005.3		0	0	1342.38	0		2719.78	12934.7	0	1643	0	3076.81
486		CYVNEGTHVQHFNGK	0	0	0	0		0	0	0	0		0	1408.24	0	0	0	0
487		NEGTHVQHFNGKILL	0	1152.77	0	6648.87		0	0	0	0		0	12608.1	0	1008.9	0	1753.92
488		THVQHFNGKILLWSL	0	259.05	0	6281.86		0	0	0	0		0	7069.26	0	3510.68	0	1282.14
489		QHFNGKILLWSLLTI	0	0	0	1140.91		0	0	0	0		0	1018.61	0	0	0	0
490		NGKILLWSLLTINFV	0	0	0	2180.33		0	0	0	0		0	4895.9	0	0	0	0
491		ILLWSLLTINFVYLF	0	0	0	5802.09		0	0	0	0		0	4339.87	669.26	645.15	0	3624.13
492		WSLLTINFVYLFLSS	0	0	0	0		0	0	73.8	0		0	0	0	0	0	0
493		LTINFVYLFLSSEGV	0	0	0	0		0	0	371.62	0		0	0	0	0	0	0
494		NFVYLFLSSEGVIFD	0	0	0	0		2417.13	278.86	255.1	5648.47		1176.85	0	3544.93	0	0	0
495		YLFLSSEGVIFDVEL	0	0	0	0		1014.3	0	1625.13	5752.97		0	0	0	2198.13	0	0
496		LSSEGVIFDVELFIL	0	0	0	0		632.69	0	0	1041.78		0	289.51	2029.05	391.21	0	0
497	MEG-26.1	EGVIFDVELFILDLW	2176.17	763.87	0	0		1309.03	1841.67	798.82	1886.08		3509.27	1976	4255.65	1494.24	194.5	0
498		IFDVELFILDLWTNF	4889.95	3149.38	0	4549.69		0	0	0	0		6096.89	8292.29	7462.09	6917.47	5098.24	4957.19
499		VELFILDLWTNFYQR	413.47	1315.63	0	399.61		739.18	963.98	0	0		2948.33	6215.81	2088.74	1769.02	134.11	3253.98
500		FILDLWTNFYQRLEE	8716.75	3771.05	0	2441.15		219.79	430.91	1575.56	923.37		12216.9	0	955.6	262.93	3618.56	9244.14
501		DLWTNFYQRLEETIQ	420.48	0	0	1613.03		0	4397.16	765.25	930.61		7136.36	0	0	143.98	0	6047.57
502		TNFYQRLEETIQCFL	0	0	0	0		0	0	0	0		0	0	0	0	0	0
503		YQRLEETIQCFLAVL	0	0	0	0		0	0	0	0		0	0	0	0	0	0
504		LEETIQCFLAVLPKQ	0	0	0	0		0	0	0	0		0	0	0	0	0	0
505		TIQCFLAVLPKQLGG	0	0	0	0		0	0	0	0		0	19910.4	0	0	0	0
506		CFLAVLPKQLGGSSK	0	0	0	0		0	0	0	0		0	0	0	0	0	0
507		AVLPKQLGGSSKACY	0	0	0	0		0	0	0	0		0	0	0	0	0	0
508		PKQLGGSSKACYGPI	0	0	0	0		0	0	0	0		0	2456.09	0	0	0	0
509		LGGSSKACYGPIKNA	0	0	0	0		0	17633.4	0	0		0	0	0	0	0	0
510		SSKACYGPIKNAPLQ	0	0	0	0		418	3896.53	0	3168.3		0	0	0	0	0	0
511		ACYGPIKNAPLQFLT	0	0	0	0		194.08	0	2137.33	0		0	0	0	0	0	0
512	PLA 2	GPIKNAPLQFLTKDN	0	0	0	0		1887.5	0	1731.82	7453.02		0	0	11489.6	0	0	0
513		KNAPLQFLTKDNNTY	0	0	0	0		0	2941.4	5041.41	0		0	0	594.3	0	0	4415.39
514		PLQFLTKDNNTYPLI	0	0	0	0		0	0	0	0		0	0	12217.1	0	0	0
515		FLTKDNNTYPLILIP	0	0	0	0		0	0	0	0		0	88.57	4296.62	3041.2	0	0
516		KDNNTYPLILIPGLG	0	0	0	0		0	0	0	0		0	0	0	0	0	0
517		NTYPLILIPGLGGSQ	0	0	0	0		0	0	0	0		5051.35	0	0	438.82	0	0
518		PLILIPGLGGSQAYC	0	0	0	0		0	0	222.34	0		566.33	0	814.82	233.55	0	0
519		LIPGLGGSQAYCQFN	0	0	0	0		34.77	101.08	2883.29	0		1031.67	3445.35	8207.2	1567.39	0	2418.76
520		GLGGSQAYCQFNATK	0	0	0	0		0	0	0	0		0	0	0	0	0	0
521		GSQAYCQFNATKSVD	0	0	0	0		624.25	0	0	1001.04		0	0	0	0	2.89	0
522		AYCQFNATKSVDTLV	0	0	0	0		0	0	0	1730.57		0	0	0	0	0	0
523		QFNATKSVDTLVWLN	0	0	0	0		0	0	0	0		0	0	0	0	1373.25	0
524		ATKSVDTLVWLNLFY	1795.11	0	0	0		0	0	0	195.46		5043.7	3422.51	864.88	178.98	0	1224.63
525		SVDTLVWLNLFYMAI	0	0	0	0		431.92	0	245.57	0		2864.9	0	0	6.15	0	0
526		TLVWLNLFYMAIPEK	0	0	0	0		0	0	0	0		0	0	0	12331.8	0	0
527		WLNLFYMAIPEKLQG	0	0	0	0		0	0	0	0		0	0	0	12334.7	0	0
528		LFYMAIPEKLQGYFG	0	0	0	0		0	0	0	0		0	0	0	12397.6	0	0
529		MAIPEKLQGYFGLHY	6038.66	1804.22	0	4216.16		355.35	16.67	3779.02	882.79		0	565.21	54.92	11669.1	428.83	1595.09
530		PEKLQGYFGLHYNPV	984.71	1941.86	0	0		0	0	0	0		0	0	0	0	0	0
531		LQGYFGLHYNPVTLN	0	0	0	0		707.99	719.53	0	8617.31		0	0	4424.82	3465.44	0	1153.48
532		YFGLHYNPVTLNAED	7544.63	0	0	3385.85		3150.06	1398.12	4330.89	11629.7		5226.76	0	3239.82	1609.26	530.1	7746.64
533		LHYNPVTLNAEDNPE	5776.65	0	0	6541.32		1688.9	0	12424.3	2879.71		2697.37	0	4555.39	10366.9	1788.79	8455.23
534		NPVTLNAEDNPECHV	5078.24	0	0	4927.7		0	0	2088.52	527.44		0	0	0	2121.85	0	1016.18
535		TLNAEDNPECHVVFP	4192.91	626.6	0	0		0	0	1301.79	480.39		0	0	456.14	9138.17	0	0
536		AEDNPECHVVFPGWG	2618.1	2354.28	0	0		189.28	2062.93	2289.03	1325.24		0	489.35	458.84	7250.48	0	0
537		NPECHVVFPGWGDTK	0	0	0	0		513.45	0	674.29	0		0	0	0	2199.98	0	0
538		CHVVFPGWGDTKSVE	0	0	0	0		105.06	0	0	0		0	0	0	0	0	0
539		VFPGWGDTKSVEYLQ	4443.39	2680.25	3025.92	1760.4		0	823.25	5.68	0		2196.23	633.19	492.13	1144.52	1363.79	290.49
540		GWGDTKSVEYLQTKG	0	0	0	0		0	0	0	0		0	0	0	0	0	0
541		DTKSVEYLQTKGFKF	0	0	0	0		0	0	0	0		0	0	0	0	0	0
542		SVEYLQTKGFKFFNY	0	1531.06	0	4101.93		0	0	0	0		0	1294.08	0	0	0	780.66
543		YLQTKGFKFFNYFGS	0	0	0	0		0	0	0	0		0	0	0	0	0	2229.66
544		TKGFKFFNYFGSLIN	0	0	0	0		0	0	0	0		0	0	1006.75	0	0	0
545		FKFFNYFGSLINAIT	0	0	0	0		0	0	0	1206.68		0	0	0	0	0	0
546		FNYFGSLINAITKNK	0	0	0	0		0	0	0	2572.82		0	0	0	0	0	0
547		FGSLINAITKNKFFI	0	0	562.45	11895.6		0	0	0	125.22		0	3373.24	0	3516.94	0	571.53
548		LINAITKNKFFIKNF	0	0	0	0		0	364.95	1571.05	809.22		0	2869.21	0	0	0	0
549		AITKNKFFIKNFTIR	0	0	0	0		0	1215.97	4919.49	1673.07		0	0	0	0	0	0
550		KNKFFIKNFTIRGAP	0	0	0	0		0	68.96	5780.38	2116.79		0	0	0	0	0	0
551		FFIKNFTIRGAPFDF	805.01	0	7042.94	21166.5		1638.73	4781.2	7909.69	10426.2		529.67	733.27	1442.01	6492.82	15908.2	9040.77
552		KNFTIRGAPFDFRKL	0	0	0	740.13		0	0	2577.33	422.02		0	0	0	0	0	0
553		TIRGAPFDFRKLPNE	0	0	0	4955.56		3414.27	314.13	2940.55	16269.7		0	1564.27	0	0	6435.62	0
554		GAPFDFRKLPNENIH	190.26	0	0	11296		0	1975.75	3531.86	2033.16		0	3276	0	25517.4	1037.79	4114.23
555		FDFRKLPNENIHFMD	3104.9	0	0	8195.97		1078.09	1223.89	7522.41	4228.34		1220.89	0	927.08	1901.15	2749.21	503.7
556		RKLPNENIHFMDKLK	0	0	0	6660.99		0	0	2150.87	2089.88		0	86.23	6925.71	0	0	20033
557		PNENIHFMDKLKLLV	0	0	0	0		0	0	2176.44	2276.9		0	16569.9	8509.81	0	0	0
558		NIHFMDKLKLLVEET	8646.27	0	0	5285.41		0	0	2394.36	1402.81		10853.7	0	10638.7	0	242.42	16318.1
559		FMDKLKLLVEETYTN	0	0	0	1097.83		0	38066.8	2062.25	2521.65		2570.56	8985.9	12414.8	0	0	6149.29
560		KLKLLVEETYTNAHQ	0	0	0	0		0	0	0	1003.04		666.46	0	0	150.59	0	0
561		LLVEETYTNAHQRPV	0	0	0	1851.7		0	0	0	1190.33		0	0	0	0	0	0
562		EETYTNAHQRPVVLL	0	0	0	6913.12		0	0	3234.46	1657.7		0	680.33	5548.6	0	0	4026.5
563		YTNAHQRPVVLLGHS	0	0	0	0		0	0	0	1229.55		0	18735.2	0	0	0	0
564		AHQRPVVLLGHSMGS	0	0	0	0		0	0	0	1155.17		0	0	0	0	0	0
565		RPVVLLGHSMGSLYT	0	0	0	0		0	0	0	1122.99		0	0	0	0	768.62	0
566		VLLGHSMGSLYTLNF	0	2408.7	101.41	4762.63		2673.19	266.19	0	8859.09		515.2	6928.11	1744.34	6368.69	3519.89	5928.74
567		GHSMGSLYTLNFLNK	0	0	0	0		0	1490.65	0	1542.23		0	0	0	0	0	0
568		MGSLYTLNFLNKQTK	0	0	0	0		0	947.45	0	930.38		0	0	0	0	0	39.68
569		LYTLNFLNKQTKQWK	0	0	0	0		0	272.83	0	45.2		0	0	0	0	0	0
570		LNFLNKQTKQWKQKY	0	0	0	0		269.86	0	0	0		0	0	0	0	0	0
571		LNKQTKQWKQKYIRS	0	0	0	1392.71		0	0	0	0		0	3850.67	0	0	0	20090.5
572		QTKQWKQKYIRSYIS	0	0	0	0		0	0	0	0		0	0	0	0	0	0
573		QWKQKYIRSYISVSA	0	0	0	0		0	0	0	0		0	0	0	0	0	0
574		QKYIRSYISVSAPFG	0	0	0	0		0	0	0	0		0	0	0	17.14	0	100.12
575		IRSYISVSAPFGGAV	0	0	0	0		0	0	0	0		0	0	0	0	0	0
576		YISVSAPFGGAVKAL	0	0	0	0		0	0	0	0		0	0	0	0	0	0
577		VSAPFGGAVKALIAI	0	0	0	0		0	0	0	0		0	0	0	0	0	0
578		PFGGAVKALIAIVTG	0	0	0	0		0	0	0	0		0	0	0	0	0	0
579		GAVKALIAIVTGDNF	3640.93	0	0	0		0	0	113.84	0		792.72	857.89	0	1897.21	0	1303.25
580		KALIAIVTGDNFGIF	7268.38	1804.01	0	444.73		0	0	1231.11	0		3865.57	6266.63	3971.15	6232.9	0	6616.99
581		IAIVTGDNFGIFYRS	0	0	0	0		0	0	0	0		0	0	0	0	0	0
582		VTGDNFGIFYRSPLA	0	0	0	0		0	0	0	0		0	0	0	0	0	0
583		DNFGIFYRSPLAFRK	0	0	0	0		0	0	0	0		0	0	0	0	0	0
584		GIFYRSPLAFRKALR	0	0	0	0		0	0	0	0		0	1338.28	0	0	0	2337.2
585		YRSPLAFRKALRSFP	0	0	0	0		0	0	0	0		0	2134.54	0	0	0	0
586		PLAFRKALRSFPSII	0	0	922.97	0		0	0	0	0		0	0	0	16419.6	32114	0
587		FRKALRSFPSIIANL	0	0	0	0		0	0	0	0		0	0	0	0	0	0
588		ALRSFPSIIANLPDP	0	0	0	0		0	0	0	0		0	0	0	0	0	0
589		SFPSIIANLPDPRIW	5688.02	2664.55	2263.04	5048.72		1380.7	717.14	2948.08	4346.12		4322.67	6585.5	2022.46	14005.3	9714.13	18261.7
590		SIIANLPDPRIWPSN	0	0	10640.1	0		0	4275.08	3015.15	763.26		0	2483.4	4380.66	17768	38228.6	10333.1
591		ANLPDPRIWPSNDVL	0	0	0	0		0	3803.61	2843.39	1037.62		0	0	303.48	2700.61	0	2589.31
592		PDPRIWPSNDVLIAT	0	0	0	0		0	2830.15	0	0		0	0	0	0	0	0
593		RIWPSNDVLIATPLK	0	0	0	0		315.37	0	0	0		0	0	0	0	0	0
594		PSNDVLIATPLKNYT	0	0	0	0		0	0	0	0		0	0	0	0	0	0
595		DVLIATPLKNYTAQD	0	0	0	0		1157.76	0	0	5168.17		0	0	0	0	0	0
596		IATPLKNYTAQDYLA	0	0	0	0		0	0	0	0		0	0	0	0	0	0
597		PLKNYTAQDYLALFK	0	0	0	0		0	0	0	0		0	0	0	0	0	0
598		NYTAQDYLALFKDID	4956.56	1566.62	0	0		0	0	140.16	2751.26		6410.23	0	0	1291.32	1564.74	0
599		AQDYLALFKDIDFPL	8534.07	4587.5	2388.44	522.05		0	0	1193.68	1277.32		189.43	620.02	1353.04	1130.35	6356.33	1136.88
600		YLALFKDIDFPLGYQ	11257.4	3633.96	3136.46	926.98		81.84	823.22	466.92	1211.27		2645.9	1371.79	1190.43	5146.58	3393.36	2271.16
601		LFKDIDFPLGYQVMQ	3266.52	0	752	5028.55		0	0	0	0		1720.6	1014.59	0	1917.3	3251.3	7922.03
602		DIDFPLGYQVMQKAL	0	0	0	0		0	0	0	0		0	0	0	0	0	0
603		FPLGYQVMQKALHEF	24386.1	15910.1	7159.6	14285.4		0	0	0	0		5765.72	6093.49	828.33	8355.39	4036.89	3611.92
604		GYQVMQKALHEFTTL	0	0	0	0		0	0	0	0		0	0	0	0	0	0
605		VMQKALHEFTTLEYP	2439.45	2604.41	0	0		0	0	0	204.29		0	0	0	0	0	0
606		KALHEFTTLEYPKDV	0	2469.56	0	0		0	0	0	0		0	12060.5	0	0	0	0
607		HEFTTLEYPKDVPEV	0	0	0	0		0	7636.57	40.48	221.93		0	0	0	2959.41	0	0
608		TTLEYPKDVPEVYCV	0	0	0	0		1191.2	0	0	1044.21		0	36.67	0	5112.33	0	0
609		EYPKDVPEVYCVYSS	0	0	0	0		135.42	0	0	0		0	0	0	30.15	0	0
610		KDVPEVYCVYSSGLL	0	736.51	0	0		1638.29	0	0	1697.58		0	0	0	0	0	0
611		PEVYCVYSSGLLTMK	0	0	0	0		0	0	102.16	0		0	0	0	0	0	0
612		YCVYSSGLLTMKRLI	0	0	0	0		0	0	0	0		0	0	0	0	0	0
613		YSSGLLTMKRLIYKS	0	0	0	0		820.98	0	0	1957		0	0	0	0	0	0
614		GLLTMKRLIYKSPGL	0	0	0	0		318.18	0	0	0		0	0	0	0	0	0
615		TMKRLIYKSPGLFRS	0	0	0	0		302.52	1108.49	4192.29	6.86		0	0	0	0	0	0
616		RLIYKSPGLFRSKFP	0	0	0	0		849.99	572.34	2537.06	41.11		0	0	0	0	290.39	0
617		YKSPGLFRSKFPNQS	0	0	0	0		824.86	1351.43	1216.19	1905.2		0	0	0	0	0	0
618		PGLFRSKFPNQSPVL	0	0	0	0		0	2056.25	1734.13	6395.28		0	0	0	0	0	0
619		FRSKFPNQSPVLQYE	2013.46	0	3941.23	6889.39		324.01	4140.15	4571.16	6360.08		396.07	0	1728.34	0	0	0
620		KFPNQSPVLQYEDGD	0	0	1646.54	1341.19		401.78	3737.6	5825.12	4010.54		2987.09	0	297.83	276.21	0	0
621		NQSPVLQYEDGDGTV	0	0	0	1249.74		167.67	3410.36	10408.6	3974.17		881.98	0	0	0	0	0
622		PVLQYEDGDGTVNLH	605.87	0	1033.55	4520.71		0	1644.16	1725.31	422.83		0	0	492.28	684.85	373.23	0
623		QYEDGDGTVNLHSLQ	679.16	0	1867.97	2864.74		0	1318.05	973.11	443.05		74.07	0	1053.01	194.24	618.94	0
624		DGDGTVNLHSLQYCN	0	0	515.53	4174.04		0	2316.26	2860.83	0		0	709.79	4891.2	0	0	0
625		GTVNLHSLQYCNKWP	0	0	0	3933.33		0	598.46	2155.9	0		0	2009.62	0	0	0	0
626		NLHSLQYCNKWPNSS	0	0	0	160.49		0	0	1629.59	0		0	22199.6	0	0	0	0
627		SLQYCNKWPNSSLVH	0	0	0	4836.07		0	0	5241.77	0		0	13382	0	60.23	0	5207.19
628		YCNKWPNSSLVHLIA	0	0	0	1388.85		0	0	2043.98	0		0	373.71	0	0	0	0
629		KWPNSSLVHLIASNH	0	0	0	0		0	0	0	0		0	11836.2	0	416.07	0	0
630		NSSLVHLIASNHVPI	0	0	0	4406.95		0	0	0	0		0	0	920.6	0	0	1052.75
631		LVHLIASNHVPILRD	0	0	0	2843.11		0	1004.33	0	1616.35		0	0	0	0	0	0
632		LIASNHVPILRDERF	10007.2	5899.58	6211.73	10793.7		0	4242.78	2075.8	3780.66		3113.31	8873.41	3884.54	6801.38	5260.35	8922.88
633		SNHVPILRDERFIKF	0	316.9	0	4494.66		182.13	637.95	59.11	2673.32		0	18308.4	0	2413.54	0	6023.58
634		VPILRDERFIKFVKE	0	0	0	0		0	547.73	1847.21	0		0	0	0	0	0	11.74
635		LRDERFIKFVKERIS	0	0	0	0		0	82.27	0	0		0	0	747.25	0	0	2108.18
636		ERFIKFVKERISNDF	11.6	501.33	433.66	7851.95		217.41	2721.67	0	2631.52		0	1926.68	5111.79	1287.23	2219.73	12521.5
637		IKFVKERISNDFVNK	0	0	0	0		0	1287.76	0	696.45		0	1640.65	0	0	0	2726.16
638		VKERISNDFVNKETQ	0	0	0	8179.95		0	3173.48	1045.25	1236.78		156.85	0	4046.38	0	0	23812.3
639	MEG-22	RISNDFVNKETQLLP	0	0	379.7	0		1097.64	859.47	0	5719.46		0	0	491.47	102.87	0	0
640		NDFVNKETQLLPPLV	0	0	0	0		1723.74	166.09	0	6538.61		0	0	0	0	0	0
641		VNKETQLLPPLVVHE	0	0	282.62	0		282.03	0	597.15	667.87		0	0	0	0	0	0
642		ETQLLPPLVVHEKLM	0	0	0	0		0	0	0	510.83		0	0	0	0	228.08	0
643		LLPPLVVHEKLMTNK	0	0	0	0		0	0	0	0		0	2460.64	0	0	0	0
644		PLVVHEKLMTNKENQ	0	0	0	10992.7		0	0	0	0		0	0	1974.04	0	0	33728.9
645		VHEKLMTNKENQKLI	0	0	0	11653		0	0	1276.44	0		0	0	1576.2	0	0	28720.9
646		KLMTNKENQKLIKRR	0	0	0	0		99.92	0	5447.62	0		0	0	0	0	0	6737.94
647		TNKENQKLIKRRPLI	0	0	0	0		0	1818.82	1198.6	0		0	0	0	0	0	6972.29
648		ENQKLIKRRPLIKRY	0	0	0	0		0	0	1103	0		0	0	0	0	0	0
649		KLIKRRPLIKRYPMP	0	0	0	0		0	0	354.02	0		0	0	0	0	0	0
650		KRRPLIKRYPMPIPH	0	0	0	0		0	0	190.64	0		0	0	0	0	0	0
651		PLIKRYPMPIPHPPV	0	0	0	0		468.94	0	1697.95	0		0	0	0	0	2662.19	0
652		KRYPMPIPHPPVYFQ	7640.82	1715.77	4472.13	0		0	0	139.53	0		712.7	1294.79	6551.84	3272.79	3323.88	5656.34
653		PMPIPHPPVYFQEPT	0.27	466.65	1765.47	0		240.28	0	3527.6	0		100.26	4387.54	8406.23	0	1520.25	7209.12
654		IPHPPVYFQEPTFSF	11211.8	9645.62	4096.85	1350.42		2988.05	1283.35	6724.87	9216.05		4053.73	2898.27	11256.1	941.6	2754.16	2991.43
655		PPVYFQEPTFSFENF	14091.8	8528.79	7738.37	5463.09		997.8	3776.29	17368.7	17131		6191.81	1720.3	7693.42	7148.72	3195.99	3705.57
656		YFQEPTFSFENFTFT	6755.32	8066.31	4743.03	0		868.47	522.63	2434.61	9132.65		45.47	875.02	1378	3745.09	22.07	1367.38
657		EPTFSFENFTFTSLV	1826.55	1230.16	0	0		445.74	0	0	226.91		0	0	0	0	0	2177.38
658		FSFENFTFTSLVHYI	7474.76	6370.02	842.22	824.09		85.39	0	0	0		190.46	2024.84	0	5651.58	0	3780.68
659		ENFTFTSLVHYIIKK	0	0	0	0		0	0	0	0		0	0	0	0	0	0
660		TFTSLVHYIIKKALW	0	717.91	0	0		117.81	0	0	0		0	0	0	48.02	0	0
661		SLVHYIIKKALWIFD	9826.61	5814.46	1842.86	0		640.43	0	0	3498.53		0	0	477.99	193.42	0	0
662		HYIIKKALWIFDNLM	1684.54	1566.12	2022.24	0		0	0	0	0		0	0	0	0	3487.28	0
663		IKKALWIFDNLMLKG	0	0	0	0		0	0	0	0		0	0	0	0	0	0
664		ALWIFDNLMLKGFEN	8010.9	6026.87	2653.54	0		0	2040.54	4934.36	962.28		0	0	14247.8	23666.4	2150.9	1704.51
665		IFDNLMLKGFENEIK	0	1269.03	0	0		6418.52	0	1945.35	3261.48		0	0	0	0	0	0
666		NLMLKGFENEIKHPN	5753.54	2205.83	0	0		633.86	0	0	4316.35		0	0	258.18	0	0	695.48
667		LKGFENEIKHPNASE	1995.18	0	0	0		832.47	0	0	3267.88		0	0	0	0	0	0
668		FENEIKHPNASEMYK	153.82	512.15	0	4486.34		1531.24	2265.45	0	462.16		0	0	0	327.82	1227.39	8805.44
669		EIKHPNASEMYKFRL	0	0	0	296.26		499.42	9069.41	0	0		0	317.98	0	1003.64	0	6532.41
670		HPNASEMYKFRLATK	0	0	0	0		0	6932.99	0	0		0	0	0	1937.45	0	0
671		ASEMYKFRLATKSNL	0	0	0	0		0	9247.71	0	0		0	0	0	0	0	0
672		SEMYKFRLATKSNLK	0	0	0	0		0	0	0	0		9222.07	0	0	0	0	0

## Sheet: Array 3
Protein	Peptide	Mo4	Mo3	Mo2	Mo1		Rab 4	Rab 3	Rab 2	Rab 1		My6	My5	My4	My3	My2	My1
		Mean	Mean	Mean	Mean		Mean	Mean	Mean	Mean		Mean	Mean	Mean	Mean	Mean	Mean
TP1	AVWNQKSTLLNVYQI	0	0	0	1266.15		0	0	0	0		0	0	0	0	0	0
	WNQKSTLLNVYQILD	0	0	0	0		800.25	0	0	1506.41		0	0	1593.41	0	0	0
	QKSTLLNVYQILDYY	0	19075.1	22087	5082.9		1490.79	1679.68	2321.74	3751.32		3794.45	3296.33	4089.61	1601.38	397.74	2343.06
	STLLNVYQILDYYKE	0	2833.49	3153.91	0		560.97	0	514.83	5441.73		0	0	1395.88	0	0	0
	LLNVYQILDYYKECR	0	7066.13	12184.6	0		14.89	0	0	0		836	0	1967.31	0	0	0
	NVYQILDYYKECRFP	0	13879.6	15611.2	0		413.67	123.39	0	825.69		644.97	1294.67	2479.33	9090.63	82.67	1112.81
	YQILDYYKECRFPKF	0	754.28	6126.91	0		286	0	0	942.56		0	187.04	2048.02	2603.9	0	0
	ILDYYKECRFPKFDP	0	1919.5	5688.55	0		0	0	619.05	717.09		0	0	2141.85	4987.25	0	0
	DYYKECRFPKFDPVD	0	0	557.88	0		903.58	0	400.61	1000.32		0	0	1005.29	1879.07	0	0
	YKECRFPKFDPVDNY	0	9945.6	11115.2	7015.68		1250.59	786.72	2249.56	4407		2531.93	3468.05	3276.72	4427.79	0	277.55
	ECRFPKFDPVDNYDN	0	13570.7	18554.6	8171.55		1974.01	64.32	3291.47	4552.81		4182.96	4070.56	6723.1	5904.77	2160.7	443.42
	RFPKFDPVDNYDNII	0	4881.53	4179.78	6672.33		375	604.79	7214.04	3165.02		1020.71	1992.69	16608.1	5777.42	0	0
	PKFDPVDNYDNIIYK	0	0	0	0		0	0	5756.1	462.76		0	794.88	10282.6	3867.47	0	0
	FDPVDNYDNIIYKGL	0	0	0	0		759.3	0	760.22	2558.04		0	0	8426.24	372.95	0	150.61
	PVDNYDNIIYKGLSL	0	0	0	0		0	0	0	0		0	0	0	115.58	0	906.83
	DNYDNIIYKGLSLPI	0	0	0	0		0	0	0	0		0	0	0	0	0	0
	YDNIIYKGLSLPIPC	0	0	0	0		0	0	0	0		0	0	0	0	0	0
	NIIYKGLSLPIPCCR	0	0	0	0		0	0	0	0		0	0	0	0	0	559.34
	IYKGLSLPIPCCRMN	0	0	0	0		0	0	0	0		0	0	0	0	0	0
	KGLSLPIPCCRMNDN	0	0	0	0		0	0	0	0		0	0	0	0	399.98	0
	LSLPIPCCRMNDNLE	0	230.2	0	0		0	0	1431.53	0		0	0	281.79	0	0	1710.41
	LPIPCCRMNDNLEII	0	150.52	0	0		215.86	287	2196.5	1842.44		0	0	0	0	0	955.42
	IPCCRMNDNLEIINT	0	0	0	0		0	0	1104.19	0		0	0	0	0	0	0
	CCRMNDNLEIINTTC	0	0	0	0		0	0	0	0		0	0	0	0	0	0
	RMNDNLEIINTTCPF	0	0	2760.08	0		0	0	0	0		0	0	0	0	0	0
	NDNLEIINTTCPFQY	65.91	10518	13668	3393.5		535.07	614.26	159.51	1424.12		0	0	112	828.85	0	0
	NLEIINTTCPFQYTI	0	213.79	1602.58	993.06		0	0	0	0		0	0	0	0	0	0
	EIINTTCPFQYTIFN	0	6290.27	2705.58	2471.7		0	231.26	0	0		0	1550.83	336.99	0	640.97	0
	INTTCPFQYTIFNSN	0	0	0	980.1		0	2847.1	748.53	0		0	0	911.15	0	0	0
	TTCPFQYTIFNSNIG	0	0	0	2217.02		0	769.03	1880.71	0		0	862.57	0	0	0	0
	CPFQYTIFNSNIGRD	762.51	6611.91	12933.5	6857.74		1094.45	1043.72	2561.29	4177.01		149.57	555.05	697.09	461.32	1249.78	619.23
	FQYTIFNSNIGRDCS	0	0	5758.13	5017.35		0	71.36	45.25	0		0	0	0	606.69	728.93	0
	YTIFNSNIGRDCSKL	0	0	0	0		0	0	0	0		0	0	0	0	0	0
	IFNSNIGRDCSKLFA	0	0	0	0		0	0	0	0		0	0	0	0	0	0
	NSNIGRDCSKLFAEE	0	14725.2	3089.17	4759.35		12342.6	34840.9	8662.83	30057.6		48466.3	21365	2349.09	15342.7	37424.3	41675.4
	NIGRDCSKLFAEEIS	0	6774.98	3153.45	1320.06		8354.45	14726.5	6104.65	21819.4		42025.1	6634.42	64.34	10096.7	41829.1	41331.5
	GRDCSKLFAEEISSY	0	4784.18	17085.2	7286.21		34555.6	49896.5	31449.1	44108.6		49749	16715.6	1091.89	30397.7	50640.2	46461.7
	DCSKLFAEEISSYTD	0	0	1450.85	12.81		9416.64	28980.3	3488.74	20918.6		28023.1	2805.63	1398.27	6788.5	29253	39333
	SKLFAEEISSYTDTF	459.75	3243.92	15078.8	4308.56		9603.77	1966.16	781.89	17015.6		22424.1	5529.31	1776.4	15603	40908	36563.3
	KLFAEEISSYTDTFI	209.53	209.63	13377.1	3312.6		7663.14	15504.4	5367.23	27897.8		25435.6	3031.79	1887.55	15005.7	38056.5	35559.9
TP2	TAQTILSKFNTILQN	0	0	0	0		0	0	0	0		0	0	2538.57	69.42	0	0
	QTILSKFNTILQNPA	0	0	0	0		0	0	0	0		46.61	0	0	0	0	0
	ILSKFNTILQNPAPV	0	0	0	0		0	0	0	0		0	0	0	0	0	0
	SKFNTILQNPAPVIA	0	0	0	0		0	0	0	0		0	0	0	0	0	0
	FNTILQNPAPVIAVM	0	0	0	0		0	0	1088.84	0		0	0	0	0	0	0
	TILQNPAPVIAVMHD	0	0	0	0		0	0	0	0		0	0	0	0	0	0
	LQNPAPVIAVMHDQF	6304.63	1947.13	16080.1	6892.74		0	0	443.56	383.74		0	0	575.14	0	0	0
	NPAPVIAVMHDQFYA	8510.66	10107.2	19339.5	6471.25		319.84	173.22	963.04	1729.32		316.85	1487.8	1655.38	277.04	514.82	0
	APVIAVMHDQFYAAT	0	0	0	0		119.78	0	0	3134.46		0	0	0	0	0	645.88
	VIAVMHDQFYAATNH	0	0	0	0		0	0	1130.14	2057.88		0	0	0	0	0	0
	AVMHDQFYAATNHSL	0	0	0	0		0	0	365.79	0		0	0	0	0	0	0
	MHDQFYAATNHSLLN	0	523.46	0	0		0	0	0	0		0	0	0	0	0	0
	DQFYAATNHSLLNAV	0	0	0	0		0	1148.04	0	2018.32		0	0	988.53	0	0	0
	FYAATNHSLLNAVKF	0	0	0	0		0	0	0	0		0	0	0	0	0	0
	AATNHSLLNAVKFFY	0	4596.61	0	334.48		0	0	0	1048.44		0	34.13	0	30.69	0	1057.3
	TNHSLLNAVKFFYAK	0	0	0	0		0	0	0	0		0	0	0	0	0	0
	HSLLNAVKFFYAKPQ	0	0	0	0		0	0	0	0		0	0	0	0	0	0
	LLNAVKFFYAKPQYE	0	1898.2	549.08	0		0	0	0	0		0	0	0	0	0	0
	NAVKFFYAKPQYEIE	0	7277.47	0	0		0	0	2499.38	1293.46		0	0	0	0	0	1176.01
	VKFFYAKPQYEIELD	0	8656.64	7070.23	0		255.25	0	606.84	1099.82		893.72	0	0	695.52	1131.91	4764.58
	FFYAKPQYEIELDQL	0	13329.4	9241.48	0		55.98	0	983.48	2652.3		0	0	236.56	66	0	811.05
	YAKPQYEIELDQLQT	0	0	0	0		0	0	0	2194.39		0	0	0	0	0	0
	KPQYEIELDQLQTDF	0	6165.24	14388.3	0		138.85	0	1988.59	4213.28		318.66	4746.18	0	0	0	0
	QYEIELDQLQTDFKC	0	0	0	0		0	7896.15	0	0		0	0	207.6	0	0	0
	EIELDQLQTDFKCCG	0	0	0	0		0	3847.7	0	0		0	0	0	1198.49	4166.37	0
	ELDQLQTDFKCCGAK	0	0	0	0		0	3298.32	0	0		0	0	0	0	3957.63	0
	DQLQTDFKCCGAKSY	0	0	0	0		0	3983.81	0	2960.62		0	0	1189.25	0	0	0
	LQTDFKCCGAKSYMD	0	0	0	0		332.04	3570.57	0	1354.7		0	0	402.86	0	0	0
	TDFKCCGAKSYMDYR	0	6378.23	11413.5	3231.2		435.35	1195.4	0	2778.62		1228.91	149.33	2413.5	659.51	527.28	410.33
	FKCCGAKSYMDYRKL	0	0	0	0		0	0	0	0		0	0	660.19	0	0	0
	CCGAKSYMDYRKLAV	0	0	0	0		0	0	0	0		0	0	0	0	0	0
	GAKSYMDYRKLAVNI	0	0	0	0		0	0	0	0		0	0	0	0	0	0
	KSYMDYRKLAVNIPF	0	4178.63	3431.45	0		0	0	0	0		0	1021.35	637.38	0	0	0
	YMDYRKLAVNIPFTC	0	0	0	0		0	0	0	0		0	0	0	339.22	0	0
	DYRKLAVNIPFTCLV	0	0	0	0		0	0	0	0		0	0	0	0	0	0
	RKLAVNIPFTCLVGH	0	0	0	0		0	0	0	0		0	0	0	0	0	0
	LAVNIPFTCLVGHLV	0	0	0	0		0	0	0	0		0	0	0	0	0	0
	VNIPFTCLVGHLVYA	0	0	0	0		0	0	0	0		0	0	0	0	0	0
	IPFTCLVGHLVYARG	0	0	585.12	1163.74		0	0	0	0		0	0	0	0	0	0
	FTCLVGHLVYARGCI	0	0	0	0		0	0	0	0		0	0	0	0	0	13.52
	CLVGHLVYARGCIEV	0	0	0	0		0	0	0	0		0	0	0	0	0	572.3
	VGHLVYARGCIEVLS	0	0	0	359.2		0	0	591.41	0		0	0	0	0	0	0
	HLVYARGCIEVLSDY	0	8000.03	6413.46	3474.74		0	0	5062.56	2258.69		1930.37	243.27	0	91.45	0	0
	VYARGCIEVLSDYIQ	0	0	0	710.51		21.36	0	0	1162.07		198.16	0	0	0	0	0
	ARGCIEVLSDYIQQY	0	19348.6	18386.3	11686.9		241.69	897.43	1998.76	439.32		4238.93	1810.57	1676.85	1301.87	1174.72	538.03
	GCIEVLSDYIQQYII	0	0	0	2519.19		0	0	0	0		0	0	0	0	0	0
ANX 1	MLLDSSVNVYYVLAE	0	0	0	0		0	0	1108.2	0		7160	0	0	38.3	0	0
	LDSSVNVYYVLAEII	0	0	0	0		0	0	0	0		10931.3	0	0	37.41	0	820.32
	SSVNVYYVLAEIIIM	0	0	0	0		58.2	0	0	3764.14		16200.7	0	0	0	0	6162.79
	VNVYYVLAEIIIMLL	0	0	0	0		0	0	0	0		0	0	0	0	0	5314.46
	VYYVLAEIIIMLLQL	0	0	0	0		0	0	0	0		0	0	0	0	0	0
	YVLAEIIIMLLQLYD	191.6	1732.88	2687.84	9265.32		830.79	0	215.67	1807.31		0	0	632.97	679.05	0	0
	LAEIIIMLLQLYDKQ	0	0	0	0		0	0	0	0		0	0	0	0	0	0
	EIIIMLLQLYDKQTP	0	0	0	0		0	1546.44	0	0		0	0	0	0	489.61	0
	IIMLLQLYDKQTPPF	0	1593.95	2013.33	1030.81		119.83	526.47	0	841.45		0	16324.5	0	96.4	0	0
	MLLQLYDKQTPPFSR	0	0	1742.65	4673.97		0	497.76	0	0		0	0	0	0	0	0
	LQLYDKQTPPFSRST	0	0	0	0		0	4.25	0	0		0	0	0	0	0	0
	LYDKQTPPFSRSTLH	0	0	0	0		0	0	0	0		0	3632.24	0	0	0	0
	DKQTPPFSRSTLHNI	0	0	0	0		0	0	8716.77	0		0	0	0	0	0	0
	QTPPFSRSTLHNINT	0	0	0	0		0	0	12296	0		0	0	0	0	0	0
	PPFSRSTLHNINTEG	0	0	0	0		0	0	20203.3	5871.87		0	0	0	0	0	0
	FSRSTLHNINTEGIL	0	0	0	0		0	0	0	0		0	0	0	0	0	0
	RSTLHNINTEGILYE	407	2868.89	5547.27	8860.49		565.39	0	10384.3	4406.88		0	0	163.03	468.41	0	0
	TLHNINTEGILYEPT	0	0	0	6833.25		0	0	1443.03	1004.29		0	8669.5	0	0	0	0
	HNINTEGILYEPTVV	0	0	0	0		219.91	0	23564.4	6746.51		722.76	24911.5	0	0	0	551.5
	INTEGILYEPTVVSS	0	0	0	0		0	10833.6	4058.11	2429.81		0	1338.83	0	0	0	5557.98
	TEGILYEPTVVSSPG	0	0	0	0		0	0	254.2	0		0	328.21	0	0	0	2021.84
	GILYEPTVVSSPGFS	0	0	0	550.43		0	0	0	0		0	2862.47	0	0	0	0
	LYEPTVVSSPGFSPE	0	0	537.65	1880.05		417.11	0	566.72	0		0	1414.69	0	0	0	0
	EPTVVSSPGFSPEND	0	0	0	2575.17		1706.58	0	0	1270.73		0	0	0	0	1792.18	0
	TVVSSPGFSPENDVY	3979.71	4223.04	10539	1827.53		295.33	0	1882.17	766.11		1113.69	0	694.69	0	161.38	0
	VSSPGFSPENDVYKI	0	0	0	5044		0	0	0	0		0	0	0	0	0	0
	SPGFSPENDVYKIGN	215.47	0	2027	9357.22		575.46	0	0	1118.98		0	0	0	0	0	0
	GFSPENDVYKIGNMT	0	0	0	1624.68		0	0	0	0		0	0	0	0	26.74	0
	SPENDVYKIGNMTRD	364.26	0	4792.02	3807.12		703.37	0	0	1287.13		0	0	0	0	1914.88	365.63
	ENDVYKIGNMTRDEK	770.56	0	2596.86	0		0	0	0	0		0	0	0	0	5573.31	0
	DVYKIGNMTRDEKND	0	0	0	0		0	0	0	2188.25		0	0	426.67	0	0	0
	YKIGNMTRDEKNDKL	0	0	0	0		0	0	0	0		753.76	0	0	0	1773.88	0
	IGNMTRDEKNDKLLE	0	3513.94	0	2001.11		0	0	0	141.23		704.06	5152.99	0	0	1747.09	0
	NMTRDEKNDKLLEVL	0	0	0	0		0	0	0	0		2067.44	0	0	0	6703.14	0
	TRDEKNDKLLEVLLS	0	0	0	0		0	0	0	0		0	0	0	0	3573.16	0
	DEKNDKLLEVLLSRT	0	0	0	0		0	0	0	0		0	0	0	0	1086.42	0
	KNDKLLEVLLSRTNA	0	0	0	0		0	0	0	0		0	1124.05	0	0	0	0
	DKLLEVLLSRTNAER	0	0	0	0		0	0	0	0		0	0	0	0	1441.21	1169.72
	LLEVLLSRTNAERQS	0	0	0	0		0	0	0	0		0	0	0	0	2872.52	916.49
	EVLLSRTNAERQSIV	0	0	0	0		0	0	361.77	0		900.08	0	0	0	1246.57	0
	LLSRTNAERQSIVRN	0	0	0	0		0	1055	0	0		0	0	0	0	0	770.28
	SRTNAERQSIVRNYQ	0	203.12	2231.71	0		14.93	7940.91	831.84	1483.91		0	0	0	0	0	1005.95
	TNAERQSIVRNYQKL	0	0	0	0		0	0	0	0		0	0	0	0	0	0
	AERQSIVRNYQKLFN	0	0	0	0		0	0	0	0		0	0	0	0	0	0
	RQSIVRNYQKLFNKS	0	0	0	0		0	0	0	0		665.8	0	0	0	0	0
	SIVRNYQKLFNKSIL	0	0	0	0		0	0	0	0		0	0	0	0	0	0
	VRNYQKLFNKSILLE	0	0	0	0		0	0	0	0		0	0	0	0	0	0
	NYQKLFNKSILLEIS	0	0	0	0		0	0	0	0		0	0	0	0	0	1308.12
	QKLFNKSILLEISDI	0	0	0	0		0	0	240.68	0		0	0	0	0	0	25139
	LFNKSILLEISDINM	0	0	0	0		0	0	0	0		0	0	0	0	0	3402.51
	NKSILLEISDINMRS	0	0	614.83	0		0	0	0	0		0	0	0	0	0	3386.98
	SILLEISDINMRSMK	0	0	0	0		0	0	0	0		211.58	0	0	0	0	0
	LLEISDINMRSMKLF	0	0	0	0		0	479.06	0	0		0	0	0	0	0	0
	EISDINMRSMKLFIQ	0	0	0	0		0	0	0	0		0	0	0	957.26	3568.81	0
	SDINMRSMKLFIQDM	0	0	0	0		7327.72	290.07	379.65	5217.9		0	0	0	0	0	0
	INMRSMKLFIQDMLT	0	0	0	0		1475.2	35.87	0	3997.7		0	0	0	0	0	0
	MRSMKLFIQDMLTDT	0	0	0	0		4306.97	0	0	4234.59		0	0	0	0	0	0
	SMKLFIQDMLTDTSM	0	0	0	0		5609.28	0	0	1960.42		0	0	0	0	2459.04	0
	KLFIQDMLTDTSMLL	0	0	0	0		3705.87	0	0	4298.3		0	0	0	0	0	0
	FIQDMLTDTSMLLAD	0	0	0	0		4633.9	13830.5	0	4973.55		0	0	0	0	0	2276.35
	QDMLTDTSMLLADEL	618.87	0	0	0		0	0	0	0		0	0	0	402.35	0	935.36
	MLTDTSMLLADELNK	0	0	0	0		0	0	0	0		648.98	0	0	0	0	0
	TDTSMLLADELNKAM	0	0	0	0		0	0	0	0		3439.99	0	0	0	0	0
	TSMLLADELNKAMKT	0	0	0	0		0	0	0	0		0	0	605.17	0	0	0
	MLLADELNKAMKTSD	0	0	0	0		0	0	0	0		0	0	3248.12	0	0	0
	LADELNKAMKTSDLQ	0	0	0	0		624.69	0	0	0		0	0	9668.28	0	0	0
	DELNKAMKTSDLQLV	0	0	0	0		0	0	0	0		4481.8	0	644.13	0	0	0
	LNKAMKTSDLQLVTS	0	0	0	0		0	0	0	0		0	0	0	0	0	0
	KAMKTSDLQLVTSIL	0	0	0	0		0	0	362.03	0		0	0	0	0	0	0
	MKTSDLQLVTSILID	0	0	0	0		0	0	1024.59	0		4150.3	0	0	0	0	0
	TSDLQLVTSILIDFW	0	0	59.2	2253.28		774.2	664.83	1849.85	3632.46		1124.36	2466.95	1670.72	3588.82	1329	2003.53
	DLQLVTSILIDFWGD	0	0	29.05	284.84		939.53	171.91	2093.66	1390.2		931.8	49.91	2309.24	2023.49	1138.71	5286.47
	QLVTSILIDFWGDEF	535.54	8498.18	14534.8	7841.43		1933.88	456.97	2852.19	4801.86		3618.18	439.68	3197.82	6531.8	6832.08	630.42
	VTSILIDFWGDEFNQ	299.05	8441.71	8399.48	12650.7		1840.37	1443.95	4354.86	4631.43		1901.11	522.38	2672.28	3950.73	41206.6	2766.13
	SILIDFWGDEFNQVE	187.61	4714.46	0	0		3117.73	0	1841.89	8251.46		5412.25	0	1294.87	923.12	42521.2	956.71
	LIDFWGDEFNQVESV	0	0	0	0		482.38	0	1203.9	3053.58		11700.1	0	2006.8	134.79	32327.3	135.63
	DFWGDEFNQVESVYR	410.81	4695.07	12841.1	451.17		1051.1	838.31	3090.47	6248.08		6399.73	132.94	1245.45	1206.19	24185.2	237.59
	WGDEFNQVESVYRIY	297.72	4863.09	10577.1	5917.9		976.59	598.18	1702.04	3512.96		2016.67	972.25	2162.89	1189.32	20169.9	526.77
	DEFNQVESVYRIYSN	0	0	0	0		622.37	0	0	20823.3		0	0	0	0	4871.31	0
	FNQVESVYRIYSNES	0	0	0	0		6308.76	0	0	27741.5		0	0	0	0	0	0
	QVESVYRIYSNESIW	538.95	3971.35	3586.68	991.56		3013.93	684.28	365.75	24565		88.76	2043.7	1215.97	284.82	0	1106.07
	ESVYRIYSNESIWQH	913.57	4271.37	9593.89	4947.84		2519.96	212.78	523.88	19773.5		0	3151.78	1523.38	0	2491.09	728.1
	VYRIYSNESIWQHIN	0	0	2273.48	2285.53		0	0	0	0		0	651.33	1113.56	0	0	0
	RIYSNESIWQHINNS	0	0	0	0		238.56	1545.08	0	502.4		0	810.75	0	0	0	0
	YSNESIWQHINNSFG	0	0	6124.12	6242.13		2389.62	1567.29	236.13	10299.7		0	4071.66	1260.67	840.71	0	17159.7
	NESIWQHINNSFGVT	0	0	0	0		0	0	0	0		0	0	0	0	0	630.16
	SIWQHINNSFGVTVK	0	0	0	0		0	0	0	0		0	0	0	0	0	0
	WQHINNSFGVTVKNI	0	0	0	0		0	0	0	0		0	0	0	0	0	0
	HINNSFGVTVKNILR	0	0	0	0		0	0	0	0		0	0	0	0	0	0
	NNSFGVTVKNILRCT	0	0	0	0		0	0	0	0		0	0	0	0	0	0
	SFGVTVKNILRCTVM	0	0	0	0		0	0	0	0		0	0	0	0	0	0
	GVTVKNILRCTVMTR	0	0	0	0		0	0	0	0		0	0	0	0	0	0
	TVKNILRCTVMTRKH	0	0	0	0		0	0	0	0		0	0	0	0	0	0
	KNILRCTVMTRKHEQ	0	0	0	0		0	0	0	0		0	0	0	0	0	0
	ILRCTVMTRKHEQKL	0	0	0	0		0	0	0	0		0	0	0	0	0	0
	RCTVMTRKHEQKLDY	5430.41	1190.23	7296.3	4347.65		0	0	0	0		0	0	0	0	0	0
	TVMTRKHEQKLDYPI	1179.64	0	5483.87	4096.12		0	0	0	0		0	0	0	0	0	230.28
	MTRKHEQKLDYPIKG	0	0	0	0		0	0	0	0		0	0	0	0	0	0
	RKHEQKLDYPIKGKG	0	0	342.74	0		238.48	0	0	2351.6		0	5899.91	0	0	0	0
	HEQKLDYPIKGKGGK	0	0	0	0		127.02	0	0	1516.9		0	5946.5	0	0	0	0
	QKLDYPIKGKGGKRI	0	0	0	0		774.98	0	2478.77	902.34		0	8791.77	0	0	0	0
	LDYPIKGKGGKRIVE	0	0	0	0		0	0	921.51	0		0	18056	0	0	1336.98	518.79
	YPIKGKGGKRIVETG	0	0	0	0		0	0	454.59	0		0	28197.2	0	0	208.41	0
	IKGKGGKRIVETGLV	0	0	0	0		0	0	455.51	0		0	22815.8	0	0	0	0
	GKGGKRIVETGLVTK	0	0	0	0		0	0	1602.39	0		0	27028.9	0	0	0	0
	GGKRIVETGLVTKIH	0	0	0	0		0	0	0	0		0	0	0	0	0	0
	KRIVETGLVTKIHEI	0	0	0	0		0	0	759.66	0		0	0	0	0	0	0
	IVETGLVTKIHEILT	0	0	0	0		0	0	0	0		0	0	0	0	0	0
	ETGLVTKIHEILTRK	0	0	0	0		0	0	0	0		0	0	0	0	0	0
	GLVTKIHEILTRKLA	0	0	0	0		0	0	0	0		0	0	0	124.14	0	0
	VTKIHEILTRKLATK	0	0	0	0		221.18	0	42827.2	4135.03		0	0	0	0	0	0
	KIHEILTRKLATKEY	2489.56	0	0	0		0	0	0	0		0	0	0	0	0	0
	HEILTRKLATKEYTA	0	0	0	0		0	0	0	0		0	0	0	0	0	0
	ILTRKLATKEYTAQS	0	0	0	0		0	0	2788.99	0		0	0	0	0	0	0
	TRKLATKEYTAQSLE	0	0	0	0		0	0	0	0		0	0	0	0	0	0
	KLATKEYTAQSLEKL	0	0	0	0		0	0	0	0		0	0	0	0	0	0
	ATKEYTAQSLEKLFC	726.55	0	0	0		0	0	383.67	0		0	0	0	0	0	0
	KEYTAQSLEKLFCLL	0	0	0	0		0	0	0	0		0	0	0	900.56	0	0
	YTAQSLEKLFCLLYP	1369.55	0	0	0		0	0	0	0		0	0	0	0	0	0
	AQSLEKLFCLLYPFE	4291.88	6957.69	0	1007.09		0	0	665.14	816.19		0	0	129.45	3057.81	0	0
	SLEKLFCLLYPFEME	3494.4	2863.27	0	0		115.52	0	3111.37	855		224.79	0	298.8	1219.24	0	0
	EKLFCLLYPFEMEML	4154.41	10212.2	2336.84	0		138.19	0	993.47	0		1325.16	0	101.15	2481.82	1398.49	27776.9
	LFCLLYPFEMEMLNK	0	0	0	0		0	0	0	0		27385.4	0	0	0	0	14659.5
	CLLYPFEMEMLNKQF	381.63	0	3288.81	0		0	0	0	0		13420	2072.72	242.98	310.38	0	6739.69
	LYPFEMEMLNKQFNE	2486.48	3818.12	6404.79	0		403.02	0	1013.35	4434.64		5195.05	112.73	0	844.67	0	7124.63
	PFEMEMLNKQFNEKT	0	0	0	0		0	0	8826.12	0		2413.65	0	0	0	0	19413
	EMEMLNKQFNEKTTG	0	0	0	0		955.77	0	11978.4	5600.87		6687.45	0	0	0	3811.91	14132.7
	EMLNKQFNEKTTGKD	0	0	0	0		414.13	0	70.28	3255.65		29554	0	92.1	0	1326.88	37877.8
	LNKQFNEKTTGKDLS	0	0	0	0		0	0	2815.38	0		24.97	0	0	0	0	27440.2
	KQFNEKTTGKDLSAF	0	0	0	0		0	0	1122.4	1049.83		777.5	0	793.1	0	0	5989.34
	FNEKTTGKDLSAFIE	522.64	0	0	0		0	0	2038.47	0		2837.36	0	0	0	0	2298.74
	EKTTGKDLSAFIENN	0	0	0	0		0	0	1110.99	0		1444.66	0	0	0	764	178.84
	TTGKDLSAFIENNTN	0	0	0	0		0	485.96	1003.07	0		0	21100	3.04	1224.28	1348.3	876.35
	GKDLSAFIENNTNGL	0	0	0	0		0	0	0	0		0	10438.7	0	844.19	0	7025.56
	DLSAFIENNTNGLMR	0	0	0	0		0	0	0	0		0	6986.31	0	0	0	0
	SAFIENNTNGLMRDV	0	0	0	0		0	0	0	426.77		0	0	27.71	0	0	337.89
	FIENNTNGLMRDVLI	0	1510.9	0	0		0	0	0	0		0	0	0	20.94	0	1025.92
	ENNTNGLMRDVLIAM	0	0	0	0		0	0	0	0		0	0	0	0	2985.28	1821.18
	NTNGLMRDVLIAMLN	0	0	0	0		0	0	0	0		1951.94	0	0	0	0	17.92
	NGLMRDVLIAMLNHS	0	0	0	0		0	0	0	0		0	0	432.11	0	0	510.87
	LMRDVLIAMLNHSVN	0	0	0	0		0	0	0	0		0	0	0	0	0	0
	RDVLIAMLNHSVNKP	0	0	0	0		0	0	0	0		0	6806.64	0	0	0	0
	VLIAMLNHSVNKPMY	0	0	0	19048.7		0	0	0	0		0	0	2812.69	0	0	0
	IAMLNHSVNKPMYFA	0	0	0	0		0	0	0	0		0	0	2384.65	0	0	0
	MLNHSVNKPMYFATI	0	0	0	0		0	0	0	0		0	0	62.07	0	0	0
	NHSVNKPMYFATIIH	0	0	0	0		0	0	0	0		0	176.74	0	0	0	0
	SVNKPMYFATIIHDA	0	0	0	0		0	0	826.24	0		0	0	0	0	0	0
	NKPMYFATIIHDAIH	0	0	0	0		0	0	0	0		0	0	0	0	0	0
	PMYFATIIHDAIHKN	0	0	0	0		0	0	0	0		0	0	0	0	0	0
	YFATIIHDAIHKNQT	0	0	0	0		0	0	0	0		0	0	0	0	0	0
	ATIIHDAIHKNQTNT	0	0	0	0		0	0	434.11	0		0	0	461.91	841.13	0	0
	IIHDAIHKNQTNTST	0	0	0	0		0	0	1161.45	48.03		0	127.73	0	0	0	0
	HDAIHKNQTNTSTVH	0	0	0	0		0	0	568.09	0		0	0	0	0	534.04	8331.19
	AIHKNQTNTSTVHRL	0	0	0	0		0	0	0	0		0	227.76	6062.66	0	0	15673.9
	HKNQTNTSTVHRLLI	0	0	0	0		0	0	0	0		0	0	1524.93	0	0	0
	NQTNTSTVHRLLISR	0	0	0	0		0	0	0	0		0	0	0	0	0	0
	TNTSTVHRLLISRSE	0	0	0	0		0	0	0	0		0	0	0	0	0	0
	TSTVHRLLISRSEID	0	0	0	0		636.65	0	23.98	2722.76		11742.3	0	0	16617.7	0	0
	TVHRLLISRSEIDLY	2592.09	2600.89	7993.36	903.51		228.62	0	1647.74	738.13		7786.8	606.86	753.54	4651.67	943.76	1064.52
	HRLLISRSEIDLYTI	217.58	0	1460.31	0		0	0	0	501.47		908.4	0	0	1500.31	0	0
	LLISRSEIDLYTINK	0	0	0	0		0	0	0	0		0	0	0	0	0	4363.3
	ISRSEIDLYTINKVY	2241.35	0	20.25	0		0	0	0	0		0	0	163.56	0	0	13196
	RSEIDLYTINKVYKV	0	0	0	0		0	0	0	0		0	0	0	0	0	3706.19
	EIDLYTINKVYKVQY	2254.2	0	395.84	0		0	0	0	0		0	319.02	0	863.31	5086.66	615.66
	DLYTINKVYKVQYGK	0	0	0	0		0	0	0	0		0	0	0	0	0	0
	YTINKVYKVQYGKYL	438.59	0	0	0		0	0	0	0		0	0	0	0	0	0
	INKVYKVQYGKYLLN	0	0	0	0		0	0	0	0		0	0	0	0	0	0
	KVYKVQYGKYLLNDI	0	0	0	0		0	0	0	0		0	0	0	0	0	0
	YKVQYGKYLLNDIKK	0	0	0	0		0	0	0	271.9		0	0	0	0	0	0
	VQYGKYLLNDIKKEF	0	1004.96	5603.28	0		0	0	0	21.04		0	0	0	148.98	0	0
	YGKYLLNDIKKEFNG	0	0	126.36	0		0	0	0	0		0	0	0	0	0	0
	KYLLNDIKKEFNGVY	0	0	4098.12	0		0	0	0	0		0	0	216.76	0	0	0
	LLNDIKKEFNGVYDD	0	0	12693.3	0		718.85	140.79	0	2466.5		1898.27	0	3825.2	1181.65	0	119.7
	NDIKKEFNGVYDDVL	0	2672.93	2003.75	0		513.15	273.4	5582.34	5855.78		306.86	0	627.4	17.13	0	390.58
	IKKEFNGVYDDVLTR	0	0	0	0		0	0	0	0		0	0	0	0	0	0
	KEFNGVYDDVLTRPL	0	0	3907.9	207.39		0	0	359.9	761.57		0	0	0	0	0	0
	FNGVYDDVLTRPLRK	59.37	0	353.61	0		0	0	0	0		0	0	0	0	0	30.93
	GVYDDVLTRPLRKPE	57.87	0	382.99	0		0	0	0	0		0	0	0	0	0	0
	YDDVLTRPLRKPELS	0	0	0	0		0	0	0	0		0	0	0	0	0	0
	DVLTRPLRKPELSDS	0	0	0	0		0	0	0	0		0	0	0	0	0	0
	LTRPLRKPELSDSVQ	0	0	0	0		0	0	0	0		0	0	0	0	0	0
	RPLRKPELSDSVQHS	0	0	0	0		0	0	0	0		0	0	0	0	0	0
	LRKPELSDSVQHSIP	0	0	0	0		0	0	0	0		0	0	138.96	0	0	0
	KPELSDSVQHSIPIT	0	0	0	0		0	0	0	0		0	0	0	0	0	0
	ELSDSVQHSIPITFY	3135.4	2574.55	4589.25	409.02		0	0	0	1676.81		1387.49	0	192.11	1180.69	9988.51	0
	SDSVQHSIPITFYEG	837.67	0	0	0		0	0	781.38	1502.77		0	0	0	47.34	2787.75	0
ANX2	IYSNKSIWQDIEHHF	4142.7	15770.4	16969.4	2012.52		410.03	0	0	755.52		693.87	2534.04	1275.16	3347.1	2102.72	609.02
	SNKSIWQDIEHHFGE	3012.06	4723.36	3455.06	1618.84		0	0	1960.68	0		0	0	0	395.21	1153.19	655.28
	KSIWQDIEHHFGEPV	1591.62	8306.75	426.06	2425.47		0	0	0	0		709.36	0	0	0	267.2	0
	IWQDIEHHFGEPVKN	914.91	2309.45	0	1618.67		0	2298.15	2265.56	0		733.35	0	0	0	0	0
	QDIEHHFGEPVKNIL	1835.74	145.8	0	1631.36		0	0	0	0		0	0	0	0	0	0
	IEHHFGEPVKNILYC	2583.55	0	0	2390.03		0	0	0	0		0	0	0	100.73	0	0
	HHFGEPVKNILYCTV	0	0	0	2086.52		0	0	0	0		0	0	0	0	0	0
	FGEPVKNILYCTVDS	10335.9	3678.87	0	3413.74		0	0	0	0		0	0	0	0	0	0
	EPVKNILYCTVDSRK	0	0	0	0		0	0	0	0		0	0	0	0	0	0
	VKNILYCTVDSRKHE	0	0	0	0		0	0	0	0		0	0	0	0	0	0
	NILYCTVDSRKHELK	0	0	0	0		0	0	0	0		0	0	0	0	0	0
	LYCTVDSRKHELKME	1323.16	0	0	0		0	0	0	0		0	0	0	0	0	0
	CTVDSRKHELKMEHP	0	0	0	0		0	0	0	0		0	0	0	0	0	0
	VDSRKHELKMEHPNK	0	0	0	0		0	0	0	0		0	8288.76	0	0	0	429.24
	SRKHELKMEHPNKGR	0	0	0	0		216.75	0	0	0		0	17743.2	0	0	0	0
	KHELKMEHPNKGRGG	0	0	0	0		0	0	0	0		0	6396.64	0	0	0	0
	ELKMEHPNKGRGGKP	0	0	0	0		43.93	0	0	0		0	648.19	0	0	0	0
	KMEHPNKGRGGKPIV	0	0	0	0		0	0	132.05	0		0	0	0	0	0	0
	EHPNKGRGGKPIVNR	0	0	0	0		72.69	6697.25	139.12	0		0	5287.18	0	0	0	0
	PNKGRGGKPIVNRAR	0	0	0	0		452.64	371.89	1510.65	0		0	9921.12	0	0	0	0
	KGRGGKPIVNRARII	0	0	0	0		0	0	117.54	0		0	0	0	0	0	0
	RGGKPIVNRARIISL	0	0	0	0		0	0	0	0		0	0	0	0	0	0
	GKPIVNRARIISLFR	1366.42	0	0	0		0	0	0	0		0	0	0	0	0	1275.08
	PIVNRARIISLFRIL	0	0	0	0		0	0	0	0		0	0	0	0	0	0
	VNRARIISLFRILTR	0	0	13513.2	0		0	0	0	0		0	0	0	0	0	0
	RARIISLFRILTRIL	0	0	0	0		0	0	0	0		0	0	0	0	0	0
	RIISLFRILTRILDS	0	0	0	0		0	0	339.8	0		0	0	0	0	0	497.59
	ISLFRILTRILDSKK	0	0	0	0		41.66	0	0	2954.75		0	0	0	0	0	0
	LFRILTRILDSKKDV	0	0	0	0		0	0	0	0		0	0	0	0	0	0
	RILTRILDSKKDVQQ	0	0	0	0		0	0	0	0		0	0	0	0	0	0
	LTRILDSKKDVQQSL	0	0	0	0		0	0	0	0		0	0	0	0	0	0
	RILDSKKDVQQSLGE	0	0	0	0		0	1614.47	1776.27	0		0	0	0	0	0	0
	LDSKKDVQQSLGELL	0	0	0	0		0	1079.21	0	0		0	0	0	0	0	0
	SKKDVQQSLGELLCF	541.87	0	0	0		0	166.56	0	0		0	0	0	986.05	0	65.76
	KDVQQSLGELLCFLD	0	0	0	0		0	0	0	0		0	0	0	0	0	0
	VQQSLGELLCFLDPF	2933.71	351.25	2259.04	0		0	0	0	0		0	0.81	345.74	1976.95	0	0
	QSLGELLCFLDPFEL	697.11	0	3783.96	465.04		0	0	0	0		0	0	0	863.06	0	0
	LGELLCFLDPFELEM	2964.06	5340.26	15144	10610.4		13.87	0	384.74	0		0	0	1.3	529.21	0	0
	ELLCFLDPFELEMLN	3013.23	6216.94	11860.9	0		44.59	0	0	1370.02		0	0	285.61	0	691.67	206.16
	LCFLDPFELEMLNKQ	905.36	2764.06	1931.29	0		0	0	0	0		14886.9	0	0	0	0	0
	FLDPFELEMLNKQFK	250.35	0	181.44	0		0	0	0	1883.85		5143.09	0	0	0	0	0
	DPFELEMLNKQFKKK	0	0	0	0		1847.5	1129.81	0	8122.63		775.58	0	0	0	0	2754
	FELEMLNKQFKKKPV	0	0	0	0		0	0	0	0		1481.72	0	0	0	0	0
	LEMLNKQFKKKPVKI	0	0	0	0		459.13	3084	741.77	3879.07		0	0	0	0	0	0
	MLNKQFKKKPVKIYQ	0	0	0	0		0	0	1680.3	0		0	0	0	0	0	0
	NKQFKKKPVKIYQQS	0	0	0	0		0	0	0	0		0	0	0	0	0	0
	QFKKKPVKIYQQSFR	1928.78	0	0	0		0	0	0	0		0	0	0	0	0	0
	KKKPVKIYQQSFRTK	0	0	0	0		289.65	0	18096.8	4507.8		0	0	0	0	0	0
	KPVKIYQQSFRTKHL	0	0	0	0		0	0	0	0		0	0	0	0	0	0
	VKIYQQSFRTKHLVK	0	0	0	0		3.93	0	1472.3	1388.75		0	0	0	0	0	0
	IYQQSFRTKHLVKRM	0	0	0	0		0	0	0	0		0	0	0	0	0	0
	QQSFRTKHLVKRMMC	0	0	0	0		19.53	0	0	0		0	0	0	0	0	0
CYST	FNTGGFQQINQYGRH	2092.93	7048.33	1590.28	2541.28		0	495.74	0	0		172.13	592.98	886.23	165.37	449.92	0
	TGGFQQINQYGRHSL	0	0	0	0		0	426.34	0	0		0	5037.45	0.63	0	0	0
	GFQQINQYGRHSLNQ	0	0	0	0		0	5.27	0	0		0	0	0	0	0	0
	QQINQYGRHSLNQSV	0	0	0	0		0	0	0	0		0	0	0	0	0	0
	INQYGRHSLNQSVIQ	0	0	0	0		0	814.92	0	0		0	0	0	0	0	0
	QYGRHSLNQSVIQQS	0	0	0	0		0	0	0	0		304.63	0	0	0	0	0
	GRHSLNQSVIQQSVV	0	0	0	0		0	0	0	0		0	0	0	0	0	0
	HSLNQSVIQQSVVLA	0	0	0	0		0	215.17	394.92	0		0	0	0	0	0	0
	LNQSVIQQSVVLANK	0	0	0	0		0	0	0	0		0	1243.03	0	0	0	0
	QSVIQQSVVLANKMF	0	0	0	0		0	0	0	0		0	571.74	0	0	0	0
	VIQQSVVLANKMFNS	0	0	0	0		0	0	588.31	0		0	0	0	0	0	0
	QQSVVLANKMFNSLH	0	0	0	0		0	0	0	0		0	0	0	0	0	0
	SVVLANKMFNSLHWF	7142.43	6985.97	9357.23	8773.45		888.96	970.12	193.52	2311.15		0	1503.91	619.8	1798.76	0	1246.22
	VLANKMFNSLHWFTS	0	0	0	0		0	0	0	0		0	0	0	0	0	0
	ANKMFNSLHWFTSND	0	0	0	0		705.36	0	0	1374.5		0	258.33	0	0	0	0
	KMFNSLHWFTSNDVT	0	0	0	0		0	17728.9	0	0		0	0	0	0	2361.33	117.81
	FNSLHWFTSNDVTNT	0	0	0	0		0	19675.7	0	0		5545.16	763.25	0	0	0	37148.2
	SLHWFTSNDVTNTTT	0	0	0	0		0	16581.2	2122.08	0		3407.46	0	0	0	1294.08	513.95
	HWFTSNDVTNTTTQI	0	0	0	0		0	16243.2	5660.5	0		842.61	0	344.89	785.9	428.08	4418.72
	FTSNDVTNTTTQIVA	0	0	0	0		0	10784.7	651.16	0		0	0	426.41	183.32	0	2421.25
	SNDVTNTTTQIVAGL	0	0	0	0		0	9163.21	0	0		0	0	0	0	0	0
	DVTNTTTQIVAGLMF	0	0	0	0		0	35.31	0	0		0	0	0	0	0	0
	TNTTTQIVAGLMFRY	3371.66	0	7300.25	0		482.02	1532.17	350.74	1871.07		294.53	1047.37	607.14	62.76	0	0
	TTTQIVAGLMFRYNL	0	0	1657.98	0		0	454.78	0	1494.57		0	0	0	0	0	0
	TQIVAGLMFRYNLHL	0	0	1314.11	0		0	0	0	0		0	0	0	0	0	0
	IVAGLMFRYNLHLVQ	0	0	0	0		0	0	0	0		0	0	0	0	0	0
	AGLMFRYNLHLVQTN	0	0	0	0		0	0	0	0		0	0	0	0	0	0
	LMFRYNLHLVQTNCT	0	0	0	0		0	0	0	0		0	0	0	0	0	0
	FRYNLHLVQTNCTKK	0	0	0	0		211.22	0	0	120.53		0	0	454.94	0	0	0
	YNLHLVQTNCTKKSV	0	0	0	0		0	0	0	0		0	0	20.6	0	0	0
	LHLVQTNCTKKSVFK	0	0	0	0		1282.11	0	71.53	6182.16		0	0	904.81	0	0	0
	LVQTNCTKKSVFKHV	0	0	0	0		0	0	0	664.47		0	0	452.49	0	0	0
	QTNCTKKSVFKHVSN	0	0	0	0		0	0	0	0		0	0	0	0	0	0
	NCTKKSVFKHVSNTN	0	0	0	0		0	0	0	0		1505.56	0	0	0	0	2517.3
	TKKSVFKHVSNTNGS	0	0	0	0		0	0	0	0		0	0	0	0	0	23593
	KSVFKHVSNTNGSKC	0	0	0	0		0	0	0	0		0	0	0	0	0	8493.13
	VFKHVSNTNGSKCRR	0	0	0	0		0	0	0	0		0	0	0	0	0	0
	KHVSNTNGSKCRRDN	758.64	0	0	0		0	0	0	0		0	0	0	0	0	0
	VSNTNGSKCRRDNKT	0	0	0	0		0	0	0	0		0	0	0	0	0	584.66
	NTNGSKCRRDNKTAG	0	0	0	0		0	0	0	0		0	0	0	0	0	566.38
	NGSKCRRDNKTAGAV	0	0	11723.2	0		0	0	0	0		0	0	0	0	0	0
	SKCRRDNKTAGAVCR	0	0	0	0		0	0	0	0		0	0	0	0	0	0
	CRRDNKTAGAVCRVQ	0	0	0	0		2.98	0	0	0		0	0	0	0	0	0
	RDNKTAGAVCRVQVL	0	0	0	0		0	0	0	0		0	0	0	0	0	0
	NKTAGAVCRVQVLYQ	0	0	0	0		0	0	0	0		0	0	0	0	0	0
	TAGAVCRVQVLYQPW	7208.39	11756.9	8264.52	6367.32		1119.03	732.85	535.23	3707.69		254.92	921.49	755.17	1195.16	0	1077.49
	GAVCRVQVLYQPWEK	649.14	0	0	0		0	0	0	0		0	0	0	0	0	0
	VCRVQVLYQPWEKNE	1682.97	0	0	0		0	0	0	1459.2		0	0	0	0	0	0
	RVQVLYQPWEKNEYD	3089.84	9865.57	20438.3	3744.79		2232.04	0	883.63	5869.42		2031.86	729.08	3917.54	1844.64	1201.64	810.85
	QVLYQPWEKNEYDIK	2281.84	0	3663.01	0		256.32	0	0	13677		0	0	225.55	0	5062.53	0
	LYQPWEKNEYDIKII	2114.56	0	3437.29	0		0	61.8	0	0		0	0	0	134.47	3522.3	0
	QPWEKNEYDIKIISC	344.44	0	3595.21	0		0	0	0	0		0	0	0	484.9	945.92	0
	WEKNEYDIKIISCQS	0	0	0	0		0	0	0	0		0	0	0	57.07	1871.84	29.26
	KNEYDIKIISCQSKV	0	0	0	0		0	0	0	0		0	0	0	0	1032.94	0
	EYDIKIISCQSKVEP	0	0	0	0		0	0	0	0		0	0	0	839.88	5012.7	0
	DIKIISCQSKVEPSS	0	0	0	0		0	0	0	0		0	0	0	0	0	0
	KIISCQSKVEPSSKK	0	0	0	0		96.78	0	1080.89	935.85		0	0	0	0	0	0
	ISCQSKVEPSSKKEN	0	0	0	0		0	0	0	0		0	0	0	0	0	0
	CQSKVEPSSKKENRL	0	0	0	0		0	0	0	0		0	0	0	0	0	0
	SKVEPSSKKENRLNK	0	0	0	0		0	0	0	0		0	0	0	0	0	0
	VEPSSKKENRLNKPI	0	0	0	0		0	0	89.79	0		0	0	0	0	0	376.82
	PSSKKENRLNKPIRR	0	0	0	0		355.1	0	498.65	3085.29		0	0	0	0	0	0
	SKKENRLNKPIRRYT	0	0	0	0		0	0	0	0		0	0	0	0	0	0
	KENRLNKPIRRYTNA	0	0	0	0		0	0	364.98	0		0	11408.7	0	0	0	0
	NRLNKPIRRYTNATS	0	0	0	0		0	0	0	0		0	5712.06	0	0	0	0
	LNKPIRRYTNATSMV	0	0	0	0		0	0	0	1251.92		0	0	0	0	0	0
	KPIRRYTNATSMVKH	0	0	0	0		0	0	0	1087.4		0	0	0	0	0	0
	IRRYTNATSMVKHYN	0	0	0	0		0	0	0	0		0	0	0	0	0	0
	RRYTNATSMVKHYNI	0	0	0	0		0	292	0	0		0	0	0	0	0	0
NATT	FCPVGAITVDNVCVA	0	0	0	0		0	0	0	712.1		0	0	0	0	0	683.74
	PVGAITVDNVCVARC	0	0	0	0		0	0	0	0		0	0	0	0	0	0
	GAITVDNVCVARCKH	0	0	0	0		0	0	0	0		0	0	0	0	0	0
	ITVDNVCVARCKHSG	0	0	0	0		0	0	0	0		0	0	0	0	0	0
	VDNVCVARCKHSGEL	0	0	0	0		0	0	0	0		0	0	0	0	0	0
	NVCVARCKHSGELLP	0	0	0	0		0	0	0	0		0	0	0	0	0	0
	CVARCKHSGELLPGK	0	0	0	0		0	0	0	0		0	0	0	0	0	0
	ARCKHSGELLPGKLV	0	0	0	0		0	0	0	0		0	0	0	0	0	0
	CKHSGELLPGKLVPM	0	0	0	0		0	0	179.3	0		0	0	0	0	636.04	0
	HSGELLPGKLVPMNG	0	0	0	0		0	0	0	0		0	0	0	0	0	0
	GELLPGKLVPMNGKC	0	0	0	0		0	0	0	0		0	0	0	0	0	0
	LLPGKLVPMNGKCYC	0	0	0	0		35.38	0	0	0		0	0	0	0	0	0
	PGKLVPMNGKCYCSY	0	0	0	0		259.64	0	0	0		0	0	515.61	0	0	0
	KLVPMNGKCYCSYGG	0	0	0	0		0	0	0	0		0	1805.28	0	0	0	0
	VPMNGKCYCSYGGAE	0	0	0	0		0	0	956.93	0		0	0	0	0	0	0
	MNGKCYCSYGGAEIE	204.67	0	85.19	0		0	0	2579.74	0		809.86	1936.48	1055.47	0	0	46501.5
	GKCYCSYGGAEIESY	7383.18	0	5923.04	0		162.46	0	3241.74	674.7		5124.3	0	917.39	91.31	267.72	17322.4
	CYCSYGGAEIESYNY	8710.39	1968.8	11218.2	8626.51		1080.27	871.16	5045.72	4176.32		3234.46	3825.51	3195.01	2096.13	1084.58	10863.2
	CSYGGAEIESYNYEV	10951.5	8794.35	5958.84	10721		494.18	108.86	4207.74	2049.35		3940.95	42434.9	3908.72	1050.51	1385.01	8693.27
	YGGAEIESYNYEVLC	6986.38	0	0	2825.45		0	0	745.71	372.36		701.08	5483.21	1020.65	2000.05	0	1897.78
	GAEIESYNYEVLCES	4430.98	0	0	5369.66		0	0	1122.6	0		0	0	3257.44	0	0	215.76
	EIESYNYEVLCESFI	10078.3	1307.21	0	8088.53		19.38	0	9120.61	2575.69		1193.03	3185.54	2493.03	1394.12	4895	2296.65
	ESYNYEVLCESFIPG	1627.51	0	0	0		0	0	0	0		0	0	2546.39	0	2697.96	0
	YNYEVLCESFIPGSC	0	0	0	0		0	0	0	0		0	0	391.18	1472.73	0	0
	YEVLCESFIPGSCRG	0	0	0	0		322.16	0	0	808.31		0	968.33	104.43	0	0	0
	VLCESFIPGSCRGYC	0	0	0	0		613.4	86.18	648.89	987.75		0	218.2	1534.62	2497.55	0	0
	CESFIPGSCRGYCWE	14028.3	14900.6	16640	62.54		1407.54	1787.45	4271.07	4279.41		2422.67	2688.34	3026.02	3711.92	1769.65	1696.99
	SFIPGSCRGYCWETA	1309.34	0	5267.51	0		116.41	0	62.74	41.69		0	0	355.48	276.35	0	0
	IPGSCRGYCWETAYD	14248.4	8922.26	18493.2	3100.76		2083.67	1044.32	2221.48	6024.27		1758.28	943.04	2156.44	2340.35	4389.3	1157.98
	GSCRGYCWETAYDGD	6841.71	2020.51	10579.5	0		726.06	0	1682.32	777.08		776.84	0	109.64	1247.12	1247.69	5.18
	CRGYCWETAYDGDVP	4673.45	3083.78	10986.5	0		1207.95	40144.3	4022.96	1201.83		236.54	0	303.18	0	3616.19	0
	GYCWETAYDGDVPKN	0	0	0	0		0	16097.7	588.5	0		0	0	0	71.59	0	441.24
	CWETAYDGDVPKNAI	0	0	0	0		0	12987.1	0	0		0	0	35.76	1703.89	1307.21	0
	ETAYDGDVPKNAIVA	0	0	0	0		0	18061.3	0	0		0	0	0	232.8	3748.05	0
	AYDGDVPKNAIVAGI	0	0	0	0		0	5923.52	0	0		0	0	0	0	0	0
	DGDVPKNAIVAGIAK	0	0	0	0		0	0	0	0		0	0	0	0	0	0
	DVPKNAIVAGIAKDG	0	0	0	0		0	0	0	0		0	0	0	0	0	0
	PKNAIVAGIAKDGQP	0	0	0	0		0	0	0	0		0	0	0	0	0	0
	NAIVAGIAKDGQPLY	0	0	0	9579.8		0	0	0	0		0	0	0	0	0	0
	IVAGIAKDGQPLYIV	0	0	0	0		0	0	0	0		0	0	0	0	0	0
	AGIAKDGQPLYIVKG	0	0	0	0		0	0	0	0		0	0	0	0	0	0
	IAKDGQPLYIVKGSV	0	0	0	0		0	0	0	0		0	0	0	0	0	0
	KDGQPLYIVKGSVNG	0	0	0	0		0	0	0	0		0	0	0	0	0	0
	GQPLYIVKGSVNGET	0	0	0	219.79		0	0	0	0		0	0	4.16	0	0	0
	PLYIVKGSVNGETCF	0	0	0	6827.15		0	0	0	0		0	0	905.93	324.61	0	0
	YIVKGSVNGETCFGK	0	0	0	0		0	0	0	0		0	0	0	0	0	0
	VKGSVNGETCFGKLH	0	0	0	0		0	0	0	0		0	0	0	0	0	0
	GSVNGETCFGKLHEG	429.48	0	0	0		0	0	0	0		0	0	0	0	0	0
	VNGETCFGKLHEGHS	766.29	0	0	0		0	0	0	0		0	0	0	0	0	0
	GETCFGKLHEGHSCA	0	0	0	0		0	0	29.89	0		0	0	0	0	0	0
	TCFGKLHEGHSCAYL	2275.53	603.4	1382.66	0		0	0	0	0		0	0	0	0	0	0
	FGKLHEGHSCAYLPW	2941.43	17207.9	18852.2	13225.8		1314.21	1049.39	0	2325		625.21	2365.5	2098.29	1182.19	0	0
	KLHEGHSCAYLPWGG	1722.56	1134.78	7115.54	1784.51		0	0	0	0		0	4706.26	0	0	0	0
	HEGHSCAYLPWGGKE	2493.81	0	6547.5	0		0	0	431.85	0		0	0	0	0	0	0
	GHSCAYLPWGGKEHS	0	0	1768.17	0		0	0	0	0		0	800.97	0	0	0	0
	SCAYLPWGGKEHSVS	0	0	0	0		0	0	0	0		0	0	0	0	0	0
	AYLPWGGKEHSVSEY	2828.05	8840.18	11200	0		734.83	0	830.64	4123.33		425.42	0	870.86	0	0	0
	LPWGGKEHSVSEYDV	3014.49	14463.9	16178.1	0		723.73	0	0	3730.57		671.17	0	1915.91	686.58	0	675.65
	WGGKEHSVSEYDVLV	2837.13	13424.9	11319.4	0		367.43	0	1120.25	3521.48		0	0	1576.38	884.5	0	445.13
	GKEHSVSEYDVLVWQ	2514.75	9325.51	8971.84	0		415.39	0	1090.26	3777.21		0	0	275.34	176.86	0	873.71
	EHSVSEYDVLVWQKY	2011.33	1931.79	2668.92	0		123.48	0	0	2511.25		0	0	28.08	235.99	1210.26	0
MEG-n.1	NNTTTNMTTQTVESK	0	0	0	0		0	0	485.61	0		11043.9	0	0	0	0	0
	TTTNMTTQTVESKSS	0	0	0	0		0	0	4124.82	0		4616.46	0	0	0	0	0
	TNMTTQTVESKSSGI	0	0	0	0		0	0	0	0		13656.5	0	0	0	543.13	0
	MTTQTVESKSSGIWD	83.16	7636.67	4243.14	0		1101.76	0	51.41	455.65		2431.68	0	3010.38	0	1711.38	0
	TQTVESKSSGIWDVL	5105.92	6320.79	7827.78	0		331.09	0	616	0		1599.39	0	729.76	5604.17	8619.1	0
	TVESKSSGIWDVLRT	1335.73	4579.68	958.67	877.54		422.18	0	988.1	730.03		0	635.84	687.1	7760.08	4459.98	0
	ESKSSGIWDVLRTFF	7818.93	9749.91	12705.1	8032.8		982.93	0	0	7331.24		0	3353.93	2677.03	4517.1	6596.65	1288.3
	KSSGIWDVLRTFFTS	0	0	0	0		0	0	0	2666.85		0	743.09	489.29	2481.87	648.3	0
	SGIWDVLRTFFTSLC	189.83	2739.48	0	0		0	0	0	488.46		0	0	1189.47	2329	0	0
	IWDVLRTFFTSLCTF	867.93	0	2884.34	553.7		0	0	0	59.14		0	25.54	960.97	1322.33	0	0
	DVLRTFFTSLCTFFS	0	0	0	0		0	0	0	0		0	0	68.85	0	2043.54	0
	LRTFFTSLCTFFSFW	7112.41	5139.84	9608.04	9774.82		1495.59	448.79	725.38	4848.09		652.17	2926.64	2242.53	2466.96	6579.69	1856.84
	TFFTSLCTFFSFWKT	0	0	0	0		0	0	0	0		0	0	0	0	1616.73	0
	FTSLCTFFSFWKTIN	0	0	0	0		0	0	0	0		0	0	61.5	0	0	0
	SLCTFFSFWKTINSF	0	0	0	0		0	0	0	326.8		0	0	0	0	0	0
	CTFFSFWKTINSFFG	0	0	0	1142.72		0	0	499.86	0		0	0	0	0	0	0
	FFSFWKTINSFFGFV	2234.71	0	0	5224.99		0	0	0	0		0	0	1549.01	1983.33	0	0
MEG-n.2	TTETNDSSTSTSTSQ	0	0	0	0		0	0	586.76	3489.01		0	14090	0	0	50330.9	48378.6
	ETNDSSTSTSTSQET	0	0	0	0		0	0	1500.6	1625.04		0	13561.5	12942.4	0	54709.5	48955.8
	NDSSTSTSTSQETTQ	0	0	0	0		0	461.04	183.46	0		0	14641.2	3574.7	0	55332.3	51939.2
	SSTSTSTSQETTQSV	0	0	0	0		0	0	12611	2262.08		28859	19384.3	12542.1	0	55400.6	52158.8
	TSTSTSQETTQSVTQ	0	0	0	0		0	0	1586.21	970.82		0	18753.9	9382.77	0	52416.1	52228.6
	TSTSQETTQSVTQQS	0	0	0	0		227.36	427.75	1556.02	1919.5		0	4326.92	3150.7	0	27695.9	48502.5
	TSQETTQSVTQQSSI	0	0	0	0		0	0	0	771.48		0	0	1023.23	0	0	25013.6
	QETTQSVTQQSSIWD	8393.46	22832.6	7775.5	1774.96		1424.49	831.53	1383.07	3732.74		284.5	0	2025.35	714.69	587.75	0
	TTQSVTQQSSIWDTI	3407.5	20153.6	518.89	0		0	391.16	2064.51	568.2		0	0	19549.8	3172.24	0	0
	QSVTQQSSIWDTIRT	933.15	0	0	0		0	480	52.66	0		0	0	775.14	0	0	0
	VTQQSSIWDTIRTIL	0	0	0	0		0	132.83	4208.81	0		0	0	486.2	311.33	0	0
	QQSSIWDTIRTILTT	0	0	0	0		0	0	0	0		0	0	217.06	0	0	0
	SSIWDTIRTILTTIC	0	0	0	0		0	0	0	0		0	0	0	0	0	0
	IWDTIRTILTTICTL	0	0	0	0		0	0	0	0		0	0	0	0	0	0
	DTIRTILTTICTLFS	0	0	0	0		0	0	0	0		0	0	0	0	0	0
	IRTILTTICTLFSFW	5886.71	0	1407.51	4523.9		1417.61	0	0	3705.5		438.05	2968.08	640.44	2063.27	0	247.8
	TILTTICTLFSFWES	7543.9	0	2391.47	0		48.95	0	52.91	668.92		79.56	0	0	537.11	0	0
	LTTICTLFSFWESIR	2075.64	0	0	0		115.18	31.54	0	578.39		459.5	0	0	0	0	0
	TICTLFSFWESIRGI	0	0	0	0		0	0	0	113.1		0	0	0	0	0	82.33
	CTLFSFWESIRGIFN	2012.68	0	0	207.72		4.43	210.12	0	1693.53		0	1015.46	0	668.68	0	1679.48
	LFSFWESIRGIFNFG	6040.4	0	1611.23	9177.18		171.09	1049.08	0	983.14		376	2132.14	482.83	2124.87	0	3182.81
MEG-26.2	SGDTGDAVIFNFRLF	5655.13	0	0	2244.48		852.31	1060.13	356.09	3737.85		46.16	1268.67	0	1432.49	0	377.22
	DTGDAVIFNFRLFFL	0	0	0	0		0	0	0	430.95		0	0	23.88	258.42	0	1413.8
	GDAVIFNFRLFFLGI	0	0	0	0		0	0	0	0		0	0	0	0	0	4142.55
	AVIFNFRLFFLGIWD	3595.8	23261.2	3460.69	0		1422.93	116.1	0	4734.38		748.35	395.66	3098.76	2771.39	799.65	276.52
	IFNFRLFFLGIWDNL	1393.6	20982.5	3383.35	4760.03		313.69	0	0	2091.56		512.57	689	873.98	2829.56	262.77	0
	NFRLFFLGIWDNLCC	19.82	13000.7	0	666.27		5.15	0	0	0		555.03	0	1224.84	3437.89	602.88	0
	RLFFLGIWDNLCCRL	365.44	0	0	3090.58		3.13	0	0	175.4		0	0	0	540.85	297.83	0
	FFLGIWDNLCCRLHG	0	0	0	4927.16		0	0	0	524.58		0	0	0	254.53	406.91	0
	LGIWDNLCCRLHGTF	2413.51	171.45	1421.46	8164.85		0	0	0	1708.72		0	0	5.83	372.4	244.73	0
	IWDNLCCRLHGTFNY	3039.4	6843.67	11065.3	11517.1		681.22	1044.62	0	1864.65		1178.45	2502.78	2046.6	2672.71	1833.38	0
	DNLCCRLHGTFNYFL	2386.89	2651.87	0	8594.55		52.86	781.84	0	2214.04		168.4	579.04	375.34	820.4	83.71	536.19
	LCCRLHGTFNYFLDD	2614.49	0	0	243.5		811.2	0	0	3599.79		504.73	0	1640.15	2891.75	286.11	1774.22
	CRLHGTFNYFLDDLR	2666.38	4301.21	8913.3	3937.57		1342.29	1235.69	0	3226.18		1682.1	0	1196.16	4115.3	808.94	2559.26
	LHGTFNYFLDDLRKR	358.15	0	0	0		0	3560.15	0	0		0	0	0	0	3140.96	265.11
	GTFNYFLDDLRKRFG	984.41	160.52	4107.08	1468.88		150.15	544.1	0	0		0	0	0	0	0	0
	FNYFLDDLRKRFGGS	0	0	0	0		0	0	0	0		0	3447	0	0	488.34	0
	YFLDDLRKRFGGSRG	826.62	0	2742.17	0		5.36	1218.28	0	0		0	2407.09	0	134.9	0	0
MEG-26.4	EAIFDLKLFILDFWT	2558.03	0	2556.8	0		155.55	0	0	607.64		0	953.23	1037.11	1765.93	4277.01	0
	IFDLKLFILDFWTNL	2243.56	0	5448.07	0		2355.65	0	0	2808.32		0	1755.95	0	1645.07	0	6.2
	DLKLFILDFWTNLGK	0	0	0	0		2502.21	0	0	1181.97		0	0	0	0	0	0
	KLFILDFWTNLGKRL	0	0	0	0		0	0	0	0		0	0	0	0	0	0
	FILDFWTNLGKRLGE	220.9	0	0	0		0	0	1229.26	0		0	0	0	0	0	0
	LDFWTNLGKRLGETL	0	0	0	0		0	0	0	0		0	0	0	0	0	0
	FWTNLGKRLGETLKY	0	0	1018.77	0		0	0	0	0		0	0	0	0	0	0
	TNLGKRLGETLKYFI	0	0	411.46	0		0	0	0	0		0	0	0	0	0	0
	LGKRLGETLKYFIKN	0	0	0	0		0	0	0	0		0	0	0	0	0	0
	KRLGETLKYFIKNWN	0	576.65	0	0		0	0	0	0		0	0	0	0	0	0
	LGETLKYFIKNWNGP	0	1048.95	0	3879.74		0	0	0	0		0	0	0	0	0	199.88
	ETLKYFIKNWNGPFT	0	0	0	0		0	0	0	0		0	0	0	0	0	0
	LKYFIKNWNGPFTQG	0	0	0	0		0	0	0	0		0	0	0	0	0	0
	YFIKNWNGPFTQGGG	0	0	0	0		0	0	0	0		0	45783.9	0	0	0	0
	IKNWNGPFTQGGGLI	0	0	0	0		0	461.74	0	0		0	45683.1	0	0	0	0
	NWNGPFTQGGGLIFD	8088.27	0	16961.4	11511.2		11138.5	1619.01	4567.5	29030		942.38	46855.7	4565.87	4693.63	1094.33	3762.59
	NGPFTQGGGLIFDMV	3587.71	0	11540.1	4792.24		11551.3	1506.79	3976.36	19079.4		0	27523.2	4521.83	711.24	391.44	1599.31
	PFTQGGGLIFDMVTF	7167.56	2252.22	14695.6	7344.71		8108.6	1152.46	4507.83	15241.5		1989.29	25811.5	5660.2	3480.9	1669.7	3277.96
	TQGGGLIFDMVTFIV	0	0	0	0		3149.49	829.7	1872.16	6422.68		0	12341.6	3417.63	4.47	903.46	196.04
	GGGLIFDMVTFIVNI	0	0	0	0		1644.21	204.67	964.31	1304.88		0	9517.77	2904.17	0	0	0
	GLIFDMVTFIVNIWL	110.64	0	0	3250.15		2672.21	91.64	671.58	2217.8		0	1563.37	5899.87	1073.17	431.62	649.63
	IFDMVTFIVNIWLNL	0	0	0	5540.27		1167.56	770.92	2499.75	1666.3		0	75.81	4659.35	347.46	0	16.53
	DMVTFIVNIWLNLSD	0	0	0	0		1304.68	0	1822.48	848.3		0	0	10061.6	0	0	0
	VTFIVNIWLNLSDRL	915.34	0	0	0		712.02	823.62	0	76.03		0	0	3974.95	0	0	0
	FIVNIWLNLSDRLRG	581.49	0	0	1527.7		560.51	608.99	0	674.91		0	0	1676.37	0	0	0
	VNIWLNLSDRLRGTF	2060.89	0	4671.22	6306.95		449.36	998.26	0	2209.41		0	0	3196.88	528.66	0	492.47
	IWLNLSDRLRGTFGC	1905.27	0	126.71	6114.4		302.77	276.79	0	419.71		0	0	3150.49	2284.87	0	86.97
	LNLSDRLRGTFGCFL	7706.49	0	0	8073.1		636.5	0	0	669.53		0	1316.89	2721.56	1904.05	0	0
	LSDRLRGTFGCFLDV	5301.96	0	0	2549.05		5.6	0	0	0		0	0	1586.33	0	0	0
	DRLRGTFGCFLDVLD	5270.33	0	0	0		124.45	0	0	0		0	0	1104.51	0	448.84	0
	LRGTFGCFLDVLDPQ	1296.61	0	0	276.53		0	0	0	0		0	0	0	0	0	1912.55
	GTFGCFLDVLDPQLG	1797.81	0	0	2981.98		0	0	0	0		0	0	340.66	0	0	0
	FGCFLDVLDPQLGGK	0	0	0	0		0	0	0	0		0	0	149.12	0	0	0
	CFLDVLDPQLGGKNK	0	0	0	0		0	0	0	0		0	0	0	0	0	0
	FLDVLDPQLGGKNKS	0	0	0	0		0	0	0	0		0	0	214.53	0	0	0
MEG-26.6	DVIFNLEMFILDTWT	17158.5	0	0	0		779.37	0	178.16	2507.39		293.63	944.85	1345.06	2409.34	676.41	2188.67
	IFNLEMFILDTWTNL	13636.6	0	0	0		4450.38	0	0	9843.46		107.36	2866.36	1098.3	2194.3	135.72	2352.31
	NLEMFILDTWTNLCN	4473.53	0	0	0		2502.62	0	0	624.22		60.11	839.19	995.99	729.83	0	41.68
	EMFILDTWTNLCNRL	2051.6	0	0	0		952.28	0	0	1767.97		17.7	2491.76	849.87	212.04	3580.35	164.71
	FILDTWTNLCNRLAG	0	0	0	0		0	0	0	0		0	0	0	0	0	0
	LDTWTNLCNRLAGTF	291.61	0	0	0		19.11	0	0	0		0	126.4	0	0	0	0
	TWTNLCNRLAGTFRC	544.78	0	0	0		216.89	0	0	428.75		288.31	1139.47	391.54	2899.27	30.89	0
	TNLCNRLAGTFRCLL	0	0	0	0		0	0	0	0		0	0	0	119.23	0	0
	LCNRLAGTFRCLLEI	2199.89	0	0	0		0	0	15.24	0		0	0	0	0	0	0
	NRLAGTFRCLLEILP	96.52	0	0	0		0	0	0	1664.17		0	0	0	0	0	0
	LAGTFRCLLEILPVT	0	0	0	0		313.39	0	0	1767.64		0	0	0	0	0	0
	GTFRCLLEILPVTLG	0	0	0	0		0	0	0	988.74		0	0	0	0	0	0
	FRCLLEILPVTLGGK	0	0	0	0		0	0	0	232.05		0	0	0	0	0	0
	CLLEILPVTLGGKDC	0	0	0	0		0	0	0	1991.7		0	595.66	0	0	0	0
	LEILPVTLGGKDCIC	0	0	0	0		0	0	0	0		0	423.43	0	0	0	0
	ILPVTLGGKDCICIT	0	0	0	0		0	0	0	0		0	0	0	0	0	0
	PVTLGGKDCICITAN	0	0	0	0		0	0	0	0		0	0	0	0	0	0
	TLGGKDCICITANKT	0	0	0	0		0	0	0	0		0	0	0	0	0	238.06
	GGKDCICITANKTSC	0	0	0	0		0	0	0	0		0	0	0	0	0	0
	KDCICITANKTSCKK	0	0	0	0		363.81	0	0	2407.65		85.3	6012.31	7227.45	0	4236.77	2852.78
	CICITANKTSCKKNK	0	0	0	0		150.91	0	0	2542.79		286.7	8144.07	4355.77	0	3005.18	1386.8
MEG-26.5	EGTIFDLVTFIVKLW	0	0	0	0		0	0	0	1200.89		0	2521.4	0	0	2176.15	0
	TIFDLVTFIVKLWDN	3686.14	0	0	0		0	0	0	1346.67		327.01	0	0	2491.34	0	0
	FDLVTFIVKLWDNFG	7934.82	0	1597.97	1261.04		0	0	0	1138.57		1043.96	1153.62	247.84	2103.64	233.82	1458.63
	LVTFIVKLWDNFGLR	5553.93	0	3695.71	0		0.92	521.05	0	584.39		547.82	0	0	0	0	0
	TFIVKLWDNFGLRLR	3396.15	0	5447.57	0		0	628.75	0	125.61		217.97	118.56	0	0	0	0
	IVKLWDNFGLRLRDT	0	0	0	0		0	0	0	0		0	0	77.82	0	0	0
	KLWDNFGLRLRDTFQ	0	0	5377.85	0		496.88	1367.45	0	3316.53		133.53	0	348.28	69.19	0	0
	WDNFGLRLRDTFQCF	2596	1046.2	18128.1	3971.32		1121.02	517.79	0	4038.93		3181.27	3176.32	2654.31	4008	1887.92	1681.66
	NFGLRLRDTFQCFLD	1818.69	0	4533.59	0		1016.68	0	0	2563.62		517.11	0	1016.11	528.62	0	0
	GLRLRDTFQCFLDAL	0	0	88.81	0		0	0	0	0		0	0	0	0	0	0
	RLRDTFQCFLDALPK	0	0	0	0		0	0	0	757.03		0	0	0	0	0	0
	RDTFQCFLDALPKTL	0	0	0	0		0	0	0	0		0	0	0	0	0	0
	TFQCFLDALPKTLGG	0	0	0	0		0	0	0	0		0	355.36	0	0	0	0
	QCFLDALPKTLGGKN	0	0	0	0		657.2	0	17009.3	0		0	0	0	0	0	0
	FLDALPKTLGGKNES	0	0	0	0		0	0	0	112.05		0	1377.18	0	0	0	0
	DALPKTLGGKNESCK	0	0	0	0		190.84	0	0	1516.48		0	0	0	0	0	0
	ALPKTLGGKNESCKV	0	0	0	0		99.36	0	0	5464.73		0	0	0	0	0	0

## Sheet: Pos Con A1b
Protein	Peptide	Mean
Pepper Control	DYKDDDDKAS	5131.56
	YPYDVPDYAG	41679.8
	DYKDDDDKAS	5319.82
	YPYDVPDYAG	41915.2
	DYKDDDDKAS	7215.14
	YPYDVPDYAG	41870.8
	DYKDDDDKAS	6202.97
	YPYDVPDYAG	41906.1
	DYKDDDDKAS	6574.7
	YPYDVPDYAG	41704.2
	DYKDDDDKAS	7581.21
	YPYDVPDYAG	41533.6
	DYKDDDDKAS	6218.98
	YPYDVPDYAG	41175.5
	DYKDDDDKAS	7331.18
	YPYDVPDYAG	41500.5
	DYKDDDDKAS	5164.4
MEG-4.1N	HDVDLSDQLSSSQKD	6580.82
	DVDLSDQLSSSQKDY	12524.5
	VDLSDQLSSSQKDYI	3981.68
	DLSDQLSSSQKDYIK	0
	LSDQLSSSQKDYIKN	0
	SDQLSSSQKDYIKNK	0
	DQLSSSQKDYIKNKI	0
	QLSSSQKDYIKNKIR	0
	LSSSQKDYIKNKIRL	0
	SSSQKDYIKNKIRLL	0
	SSQKDYIKNKIRLLN	0
	SQKDYIKNKIRLLND	0
	QKDYIKNKIRLLNDY	0
	KDYIKNKIRLLNDYF	0
	DYIKNKIRLLNDYFK	0
	YIKNKIRLLNDYFKS	0
	IKNKIRLLNDYFKSK	0
	KNKIRLLNDYFKSKG	0
	NKIRLLNDYFKSKGI	0
	KIRLLNDYFKSKGID	0
	IRLLNDYFKSKGIDK	0
	RLLNDYFKSKGIDKQ	1433.93
	LLNDYFKSKGIDKQF	28359
	LNDYFKSKGIDKQFT	20446.9
	NDYFKSKGIDKQFTE	33884.3
	DYFKSKGIDKQFTEN	20242.3
	YFKSKGIDKQFTEND	24404
	FKSKGIDKQFTENDI	13081.5
	KSKGIDKQFTENDIY	38810.6
	SKGIDKQFTENDIYD	37471
	KGIDKQFTENDIYDL	37095.2
	GIDKQFTENDIYDLL	36174.4
	IDKQFTENDIYDLLN	30588.4
	DKQFTENDIYDLLNT	31533.9
	KQFTENDIYDLLNTR	17481.9
	QFTENDIYDLLNTRM	8886.82
	FTENDIYDLLNTRMN	6608.92
	TENDIYDLLNTRMNK	0
	ENDIYDLLNTRMNKH	0
	NDIYDLLNTRMNKHI	0
	DIYDLLNTRMNKHIQ	0
	IYDLLNTRMNKHIQD	0
	YDLLNTRMNKHIQDK	0
	DLLNTRMNKHIQDKN	0
	LLNTRMNKHIQDKNI	0
	LNTRMNKHIQDKNID	0
	NTRMNKHIQDKNIDI	0
	TRMNKHIQDKNIDIH	0
	RMNKHIQDKNIDIHI	0
	MNKHIQDKNIDIHII	0
	NKHIQDKNIDIHIIH	0
	KHIQDKNIDIHIIHK	0
	HIQDKNIDIHIIHKK	0
	IQDKNIDIHIIHKKN	0
	QDKNIDIHIIHKKNE	0
	DKNIDIHIIHKKNET	0
	KNIDIHIIHKKNETQ	0
	NIDIHIIHKKNETQP	0
	IDIHIIHKKNETQPV	0
	DIHIIHKKNETQPVR	784.72
	IHIIHKKNETQPVRN	3153.7
	HIIHKKNETQPVRNY	0
	IIHKKNETQPVRNYE	0
	IHKKNETQPVRNYEK	0
	HKKNETQPVRNYEKI	0
	KKNETQPVRNYEKID	0
	KNETQPVRNYEKIDS	0
	NETQPVRNYEKIDSL	0
	ETQPVRNYEKIDSLS	0
MEG-4.1C	TQPVRNYEKIDSLSK	0
	QPVRNYEKIDSLSKV	0
	PVRNYEKIDSLSKVF	0
	VRNYEKIDSLSKVFQ	0
	RNYEKIDSLSKVFQL	0
	NYEKIDSLSKVFQLK	0
	YEKIDSLSKVFQLKK	0
	EKIDSLSKVFQLKKA	0
	KIDSLSKVFQLKKAF	0
	IDSLSKVFQLKKAFI	0
	DSLSKVFQLKKAFIP	0
	SLSKVFQLKKAFIPV	0
	LSKVFQLKKAFIPVW	0
	SKVFQLKKAFIPVWI	0
	KVFQLKKAFIPVWIL	0
	VFQLKKAFIPVWILN	0
	FQLKKAFIPVWILNP	0
	QLKKAFIPVWILNPL	0
	LKKAFIPVWILNPLY	0
	KKAFIPVWILNPLYY	0
	KAFIPVWILNPLYYI	0
	AFIPVWILNPLYYII	0
	FIPVWILNPLYYIIE	0
	IPVWILNPLYYIIEK	0
	PVWILNPLYYIIEKL	0
	VWILNPLYYIIEKLI	0
	WILNPLYYIIEKLIQ	0
	ILNPLYYIIEKLIQF	0
	LNPLYYIIEKLIQFF	0
	NPLYYIIEKLIQFFA	0
	PLYYIIEKLIQFFAY	0
	LYYIIEKLIQFFAYL	0
	YYIIEKLIQFFAYLV	0
	YIIEKLIQFFAYLVE	0
	IIEKLIQFFAYLVEE	0
	IEKLIQFFAYLVEEG	0
	EKLIQFFAYLVEEGD	0
	KLIQFFAYLVEEGDF	0
	LIQFFAYLVEEGDFY	0
	IQFFAYLVEEGDFYE	0
	QFFAYLVEEGDFYEL	0
	FFAYLVEEGDFYELE	9750.37
	FAYLVEEGDFYELEP	34992.3
	AYLVEEGDFYELEPP	37453
	YLVEEGDFYELEPPV	39643.7
	LVEEGDFYELEPPVH	37362.2
	VEEGDFYELEPPVHY	34283.8
	EEGDFYELEPPVHYY	20342.8
	EGDFYELEPPVHYYD	31989.4
	GDFYELEPPVHYYDY	30398.5
	DFYELEPPVHYYDYS	33631.3
	FYELEPPVHYYDYSV	33086.6
	YELEPPVHYYDYSVP	24234.4
	ELEPPVHYYDYSVPG	0
	LEPPVHYYDYSVPGP	0
	EPPVHYYDYSVPGPY	0
	PPVHYYDYSVPGPYL	0
	PVHYYDYSVPGPYLG	0
	VHYYDYSVPGPYLGN	0
	HYYDYSVPGPYLGNE	0
	YYDYSVPGPYLGNEQ	0
MEG-4.2	YDYSVPGPYLGNEQS	0
	DYSVPGPYLGNEQSI	0
	YSVPGPYLGNEQSIN	0
	SVPGPYLGNEQSINL	0
	VPGPYLGNEQSINLG	0
	PGPYLGNEQSINLGK	0
	GPYLGNEQSINLGKN	0
	PYLGNEQSINLGKND	0
	YLGNEQSINLGKNDN	0
	LGNEQSINLGKNDNQ	0
	GNEQSINLGKNDNQE	0
	NEQSINLGKNDNQEH	0
	EQSINLGKNDNQEHR	5352.33
	QSINLGKNDNQEHRK	353.5
	SINLGKNDNQEHRKH	0
	INLGKNDNQEHRKHK	0
	NLGKNDNQEHRKHKV	0
	LGKNDNQEHRKHKVA	0
	GKNDNQEHRKHKVAT	0
	KNDNQEHRKHKVATT	0
	NDNQEHRKHKVATTP	0
	DNQEHRKHKVATTPV	0
	NQEHRKHKVATTPVH	0
	QEHRKHKVATTPVHT	0
	EHRKHKVATTPVHTM	0
	HRKHKVATTPVHTML	0
	RKHKVATTPVHTMLH	0
	KHKVATTPVHTMLHE	0
	HKVATTPVHTMLHEN	0
	KVATTPVHTMLHENV	0
	VATTPVHTMLHENVV	0
	ATTPVHTMLHENVVN	0
	TTPVHTMLHENVVNV	0
	TPVHTMLHENVVNVS	0
	PVHTMLHENVVNVSK	0
	VHTMLHENVVNVSKR	0
	HTMLHENVVNVSKRP	0
	TMLHENVVNVSKRPE	0
	MLHENVVNVSKRPEH	0
	LHENVVNVSKRPEHS	0
	HENVVNVSKRPEHSM	0
	ENVVNVSKRPEHSMP	0
	NVVNVSKRPEHSMPK	0
	VVNVSKRPEHSMPKY	0
	VNVSKRPEHSMPKYE	0
	NVSKRPEHSMPKYEV	0
	VSKRPEHSMPKYEVL	0
	SKRPEHSMPKYEVLW	0
	KRPEHSMPKYEVLWT	0
	RPEHSMPKYEVLWTE	0
	PEHSMPKYEVLWTEE	0
	EHSMPKYEVLWTEEL	0
	HSMPKYEVLWTEELR	3520.54
	SMPKYEVLWTEELRP	0
	MPKYEVLWTEELRPD	0
	PKYEVLWTEELRPDI	450.64
	KYEVLWTEELRPDID	8839.03
	YEVLWTEELRPDIDK	3375.35
	EVLWTEELRPDIDKF	1810.81
	VLWTEELRPDIDKFH	0
	LWTEELRPDIDKFHY	0
	WTEELRPDIDKFHYD	0
	TEELRPDIDKFHYDD	0
	EELRPDIDKFHYDDT	0
	ELRPDIDKFHYDDTF	0
	LRPDIDKFHYDDTFR	6750.64
	RPDIDKFHYDDTFRD	22080.1
	PDIDKFHYDDTFRDF	835.29
	DIDKFHYDDTFRDFP	0
	IDKFHYDDTFRDFPR	11015.1
	DKFHYDDTFRDFPRQ	14915.5
	KFHYDDTFRDFPRQK	688.46
	FHYDDTFRDFPRQKL	0
	HYDDTFRDFPRQKLR	2990.61
	YDDTFRDFPRQKLRE	10567.4
	DDTFRDFPRQKLREE	12792.3
	DTFRDFPRQKLREEE	21110.8
	TFRDFPRQKLREEEN	21551.2
	FRDFPRQKLREEENP	8114.08
	RDFPRQKLREEENPF	6929.64
	DFPRQKLREEENPFN	3961.23
	FPRQKLREEENPFNQ	0
	PRQKLREEENPFNQI	0
	RQKLREEENPFNQIL	2265.87
	QKLREEENPFNQILN	0
	KLREEENPFNQILNI	0
	LREEENPFNQILNIL	0
	REEENPFNQILNILQ	0
	EEENPFNQILNILQS	0
	EENPFNQILNILQSE	0
	ENPFNQILNILQSET	0
	NPFNQILNILQSETV	0
	PFNQILNILQSETVL	0
	FNQILNILQSETVLP	0
	NQILNILQSETVLPL	0
	QILNILQSETVLPLW	0
	ILNILQSETVLPLWI	0
	LNILQSETVLPLWIV	0
	NILQSETVLPLWIVS	0
	ILQSETVLPLWIVSP	0
	LQSETVLPLWIVSPI	0
	QSETVLPLWIVSPIY	0
	SETVLPLWIVSPIYY	0
	ETVLPLWIVSPIYYL	0
	TVLPLWIVSPIYYLQ	0
	VLPLWIVSPIYYLQE	0
	LPLWIVSPIYYLQET	0
	PLWIVSPIYYLQETL	0
	LWIVSPIYYLQETLS	0
	WIVSPIYYLQETLSR	0
	IVSPIYYLQETLSRF	0
	VSPIYYLQETLSRFL	0
	SPIYYLQETLSRFLL	0
	PIYYLQETLSRFLLY	0
	IYYLQETLSRFLLYL	0
	YYLQETLSRFLLYLI	0
	YLQETLSRFLLYLIS	0
	LQETLSRFLLYLISR	0
	QETLSRFLLYLISRM	0
	ETLSRFLLYLISRMW	0
	TLSRFLLYLISRMWT	0
	LSRFLLYLISRMWTP	0
	SRFLLYLISRMWTPP	0
	RFLLYLISRMWTPPT	0
	FLLYLISRMWTPPTP	0
	LLYLISRMWTPPTPT	0
	LYLISRMWTPPTPTV	0
	YLISRMWTPPTPTVT	0
	LISRMWTPPTPTVTK	0
MEG-14	ISRMWTPPTPTVTKR	0
	SRMWTPPTPTVTKRP	0
	RMWTPPTPTVTKRPH	0
	MWTPPTPTVTKRPHD	0
	WTPPTPTVTKRPHDE	0
	TPPTPTVTKRPHDER	22651.5
	PPTPTVTKRPHDERG	7209.65
	PTPTVTKRPHDERGV	4830.94
	TPTVTKRPHDERGVV	3250.14
	PTVTKRPHDERGVVA	4046.58
	TVTKRPHDERGVVAA	298.59
	VTKRPHDERGVVAAS	0
	TKRPHDERGVVAASI	0
	KRPHDERGVVAASIA	0
	RPHDERGVVAASIAP	0
	PHDERGVVAASIAPI	0
	HDERGVVAASIAPIL	0
	DERGVVAASIAPILI	0
	ERGVVAASIAPILIG	0
	RGVVAASIAPILIGL	0
	GVVAASIAPILIGLL	0
	VVAASIAPILIGLLG	0
	VAASIAPILIGLLGQ	0
	AASIAPILIGLLGQG	0
	ASIAPILIGLLGQGI	0
	SIAPILIGLLGQGIG	0
	IAPILIGLLGQGIGY	0
	APILIGLLGQGIGYI	0
	PILIGLLGQGIGYIM	0
	ILIGLLGQGIGYIMH	0
	LIGLLGQGIGYIMHY	0
	IGLLGQGIGYIMHYI	0
	GLLGQGIGYIMHYIA	0
	LLGQGIGYIMHYIAI	0
	LGQGIGYIMHYIAII	0
	GQGIGYIMHYIAIIE	0
	QGIGYIMHYIAIIEI	0
	GIGYIMHYIAIIEIR	938.48
	IGYIMHYIAIIEIRK	0
	GYIMHYIAIIEIRKP	0
	YIMHYIAIIEIRKPK	0
	IMHYIAIIEIRKPKD	0
	MHYIAIIEIRKPKDV	0
MEG-8.1C	HYIAIIEIRKPKDVQ	0
	YIAIIEIRKPKDVQQ	0
	IAIIEIRKPKDVQQL	0
	AIIEIRKPKDVQQLG	0
	IIEIRKPKDVQQLGE	0
	IEIRKPKDVQQLGEK	0
	EIRKPKDVQQLGEKK	0
	IRKPKDVQQLGEKKT	0
	RKPKDVQQLGEKKTI	0
	KPKDVQQLGEKKTIM	0
	PKDVQQLGEKKTIMQ	0
	KDVQQLGEKKTIMQK	0
	DVQQLGEKKTIMQKI	0
	VQQLGEKKTIMQKIN	0
	QQLGEKKTIMQKIND	0
	QLGEKKTIMQKINDG	0
	LGEKKTIMQKINDGF	0
	GEKKTIMQKINDGFF	0
	EKKTIMQKINDGFFY	0
	KKTIMQKINDGFFYL	0
	KTIMQKINDGFFYLF	0
	TIMQKINDGFFYLFS	0
	IMQKINDGFFYLFSE	0
	MQKINDGFFYLFSEQ	0
	QKINDGFFYLFSEQE	0
	KINDGFFYLFSEQEF	0
	INDGFFYLFSEQEFH	0
	NDGFFYLFSEQEFHP	0
	DGFFYLFSEQEFHPL	0
	GFFYLFSEQEFHPLH	0
	FFYLFSEQEFHPLHD	0
	FYLFSEQEFHPLHDK	0
	YLFSEQEFHPLHDKS	0
	LFSEQEFHPLHDKSY	0
	FSEQEFHPLHDKSYL	0
	SEQEFHPLHDKSYLF	0
	EQEFHPLHDKSYLFN	0
	QEFHPLHDKSYLFNI	0
	EFHPLHDKSYLFNIW	0
	FHPLHDKSYLFNIWY	0
	HPLHDKSYLFNIWYL	0
	PLHDKSYLFNIWYLF	0
	LHDKSYLFNIWYLFK	0
	HDKSYLFNIWYLFKH	0
	DKSYLFNIWYLFKHS	0
	KSYLFNIWYLFKHSF	0
	SYLFNIWYLFKHSFF	0
	YLFNIWYLFKHSFFN	0
	LFNIWYLFKHSFFNL	0
	FNIWYLFKHSFFNLK	0
	NIWYLFKHSFFNLKN	0
	IWYLFKHSFFNLKNM	0
	WYLFKHSFFNLKNMR	137.88
	YLFKHSFFNLKNMRN	2095.6
	LFKHSFFNLKNMRNL	0
	FKHSFFNLKNMRNLI	0
	KHSFFNLKNMRNLIF	0
	HSFFNLKNMRNLIFG	0
	SFFNLKNMRNLIFGS	0
	FFNLKNMRNLIFGSK	0
	FNLKNMRNLIFGSKE	0
	NLKNMRNLIFGSKEK	0
	LKNMRNLIFGSKEKI	0
	KNMRNLIFGSKEKIV	0
	NMRNLIFGSKEKIVN	0
	MRNLIFGSKEKIVNG	0
	RNLIFGSKEKIVNGF	0
	NLIFGSKEKIVNGFN	0
MEG-8.2C	LIFGSKEKIVNGFNS	0
	IFGSKEKIVNGFNSI	0
	FGSKEKIVNGFNSIF	0
	GSKEKIVNGFNSIFG	0
	SKEKIVNGFNSIFGV	0
	KEKIVNGFNSIFGVE	1785.12
	EKIVNGFNSIFGVEE	12875.6
	KIVNGFNSIFGVEEF	10868.6
	IVNGFNSIFGVEEFN	3823.8
	VNGFNSIFGVEEFNP	0
	NGFNSIFGVEEFNPP	32291.9
	GFNSIFGVEEFNPPK	25462.5
	FNSIFGVEEFNPPKD	27367.8
	NSIFGVEEFNPPKDS	29040.6
	SIFGVEEFNPPKDSY	29581.3
	IFGVEEFNPPKDSYF	13284.7
	FGVEEFNPPKDSYFV	7064.1
	GVEEFNPPKDSYFVD	908.35
	VEEFNPPKDSYFVDR	4700.47
	EEFNPPKDSYFVDRL	6877.42
	EFNPPKDSYFVDRLW	0
	FNPPKDSYFVDRLWL	0
	NPPKDSYFVDRLWLL	0
	PPKDSYFVDRLWLLF	0
	PKDSYFVDRLWLLFK	0
	KDSYFVDRLWLLFKH	0
	DSYFVDRLWLLFKHC	0
	SYFVDRLWLLFKHCF	0
	YFVDRLWLLFKHCFL	0
	FVDRLWLLFKHCFLN	0
	VDRLWLLFKHCFLNV	0
	DRLWLLFKHCFLNVK	0
	RLWLLFKHCFLNVKN	0
	LWLLFKHCFLNVKNV	0
	WLLFKHCFLNVKNVA	0
	LLFKHCFLNVKNVAK	0
	LFKHCFLNVKNVAKI	0
	FKHCFLNVKNVAKIF	0
	KHCFLNVKNVAKIFS	0
	HCFLNVKNVAKIFSK	0
	CFLNVKNVAKIFSKF	0
	FLNVKNVAKIFSKFV	0
	LNVKNVAKIFSKFVV	0
	NVKNVAKIFSKFVVQ	0
	VKNVAKIFSKFVVQS	0
	KNVAKIFSKFVVQSN	0
	NVAKIFSKFVVQSNG	0
	VAKIFSKFVVQSNGK	0
	AKIFSKFVVQSNGKD	0
MEG-9	KIFSKFVVQSNGKDE	0
	IFSKFVVQSNGKDEA	10905.6
	FSKFVVQSNGKDEAK	13312.1
	SKFVVQSNGKDEAKP	11981.6
	KFVVQSNGKDEAKPE	36638.9
	FVVQSNGKDEAKPEE	33227.8
	VVQSNGKDEAKPEES	26112.7
	VQSNGKDEAKPEESQ	27140.8
	QSNGKDEAKPEESQF	21730.4
	SNGKDEAKPEESQFF	39946.7
	NGKDEAKPEESQFFA	37307
	GKDEAKPEESQFFAI	44216.6
	KDEAKPEESQFFAIP	25651.2
	DEAKPEESQFFAIPF	32775.8
	EAKPEESQFFAIPFM	37214.3
	AKPEESQFFAIPFMM	36257.9
	KPEESQFFAIPFMMT	21810.1
	PEESQFFAIPFMMTI	33217.5
	EESQFFAIPFMMTIG	5500.92
	ESQFFAIPFMMTIGS	0
	SQFFAIPFMMTIGSH	0
	QFFAIPFMMTIGSHL	0
	FFAIPFMMTIGSHLW	0
	FAIPFMMTIGSHLWS	0
	AIPFMMTIGSHLWSF	0
	IPFMMTIGSHLWSFL	0
	PFMMTIGSHLWSFLN	0
	FMMTIGSHLWSFLNG	0
	MMTIGSHLWSFLNGC	0
	MTIGSHLWSFLNGCF	0
	TIGSHLWSFLNGCFL	0
	IGSHLWSFLNGCFLD	0
	GSHLWSFLNGCFLDV	0
	SHLWSFLNGCFLDVE	0
	HLWSFLNGCFLDVEN	0
	LWSFLNGCFLDVENL	0
	WSFLNGCFLDVENLK	0
	SFLNGCFLDVENLKK	0
	FLNGCFLDVENLKKL	0
	LNGCFLDVENLKKLV	0
	NGCFLDVENLKKLVF	0
	GCFLDVENLKKLVFP	0
	CFLDVENLKKLVFPD	0
	FLDVENLKKLVFPDG	0
	LDVENLKKLVFPDGE	0
	DVENLKKLVFPDGEE	0
	VENLKKLVFPDGEEQ	0
	ENLKKLVFPDGEEQN	0
	NLKKLVFPDGEEQNP	0
	LKKLVFPDGEEQNPE	26352.2
	KKLVFPDGEEQNPEP	36283.9
MEG-11	KLVFPDGEEQNPEPP	31378.2
	LVFPDGEEQNPEPPR	35408.5
	VFPDGEEQNPEPPRP	31962
	FPDGEEQNPEPPRPR	28456
	PDGEEQNPEPPRPRR	19422.5
	DGEEQNPEPPRPRRK	11289.5
	GEEQNPEPPRPRRKH	6810.62
	EEQNPEPPRPRRKHP	3169.64
	EQNPEPPRPRRKHPV	5923.21
	QNPEPPRPRRKHPVL	0
	NPEPPRPRRKHPVLR	0
	PEPPRPRRKHPVLRE	5031.9
	EPPRPRRKHPVLREV	0
	PPRPRRKHPVLREVF	0
	PRPRRKHPVLREVFL	0
	RPRRKHPVLREVFLT	0
	PRRKHPVLREVFLTA	0
	RRKHPVLREVFLTAP	0
	RKHPVLREVFLTAPQ	0
	KHPVLREVFLTAPQW	0
	HPVLREVFLTAPQWL	0
	PVLREVFLTAPQWLH	0
	VLREVFLTAPQWLHI	0
	LREVFLTAPQWLHIP	0
	REVFLTAPQWLHIPF	0
	EVFLTAPQWLHIPFS	0
	VFLTAPQWLHIPFSL	0
	FLTAPQWLHIPFSLL	0
	LTAPQWLHIPFSLLG	0
	TAPQWLHIPFSLLGA	0
	APQWLHIPFSLLGAL	0
	PQWLHIPFSLLGALA	0
	QWLHIPFSLLGALAS	0
	WLHIPFSLLGALASY	0
	LHIPFSLLGALASYA	0
	HIPFSLLGALASYAA	0
	IPFSLLGALASYAAY	0
	PFSLLGALASYAAYH	0
	FSLLGALASYAAYHF	0
	SLLGALASYAAYHFY	0
	LLGALASYAAYHFYG	0
	LGALASYAAYHFYGK	0
	GALASYAAYHFYGKF	0
	ALASYAAYHFYGKFG	0
	LASYAAYHFYGKFGR	1142.33
	ASYAAYHFYGKFGRV	0
	SYAAYHFYGKFGRVR	3138.27
	YAAYHFYGKFGRVRD	13081
	AAYHFYGKFGRVRDQ	8384.04
	AYHFYGKFGRVRDQP	454.5
VAL-7	YHFYGKFGRVRDQPK	724.23
	HFYGKFGRVRDQPKA	0
	FYGKFGRVRDQPKAI	0
	YGKFGRVRDQPKAIS	0
	GKFGRVRDQPKAISM	0
	KFGRVRDQPKAISMS	0
	FGRVRDQPKAISMSK	0
	GRVRDQPKAISMSKC	0
	RVRDQPKAISMSKCN	0
	VRDQPKAISMSKCNY	0
	RDQPKAISMSKCNYG	0
	DQPKAISMSKCNYGP	0
	QPKAISMSKCNYGPG	0
	PKAISMSKCNYGPGG	0
	KAISMSKCNYGPGGK	0
	AISMSKCNYGPGGKF	0
	ISMSKCNYGPGGKFI	0
	SMSKCNYGPGGKFIN	0
	MSKCNYGPGGKFINR	0
	SKCNYGPGGKFINRK	0
	KCNYGPGGKFINRKP	0
	CNYGPGGKFINRKPY	0
	NYGPGGKFINRKPYQ	0
GST	MSPILGYWKIKGLVQ	0
	PILGYWKIKGLVQPT	0
	LGYWKIKGLVQPTRL	0
	YWKIKGLVQPTRLLL	0
	KIKGLVQPTRLLLEY	0
	KGLVQPTRLLLEYLE	0
	LVQPTRLLLEYLEEK	0
	QPTRLLLEYLEEKYE	0
	TRLLLEYLEEKYEEH	0
	LLLEYLEEKYEEHLY	0
	LEYLEEKYEEHLYER	3643.79
	YLEEKYEEHLYERDE	15324
	EEKYEEHLYERDEGD	21658.6
	KYEEHLYERDEGDKW	7253.26
	EEHLYERDEGDKWRN	11289.2
	HLYERDEGDKWRNKK	0
	YERDEGDKWRNKKFE	458.8
	RDEGDKWRNKKFELG	0
	EGDKWRNKKFELGLE	0
	DKWRNKKFELGLEFP	9843.19
	WRNKKFELGLEFPNL	18519.9
	NKKFELGLEFPNLPY	15167.3
	KFELGLEFPNLPYYI	1276.41
	ELGLEFPNLPYYIDG	0
	GLEFPNLPYYIDGDV	0
	EFPNLPYYIDGDVKL	0
	PNLPYYIDGDVKLTQ	0
	LPYYIDGDVKLTQSM	0
	YYIDGDVKLTQSMAI	0
	IDGDVKLTQSMAIIR	0
	GDVKLTQSMAIIRYI	0
	VKLTQSMAIIRYIAD	0
	LTQSMAIIRYIADKH	0
	QSMAIIRYIADKHNM	0
	MAIIRYIADKHNMLG	0
	IIRYIADKHNMLGGC	0
	RYIADKHNMLGGCPK	0
	IADKHNMLGGCPKER	7206.29
	DKHNMLGGCPKERAE	5377.04
	HNMLGGCPKERAEIS	2181.86
	MLGGCPKERAEISML	0
	GGCPKERAEISMLEG	0
	CPKERAEISMLEGAV	0
	KERAEISMLEGAVLD	0
	RAEISMLEGAVLDIR	5510.64
	EISMLEGAVLDIRYG	0
	SMLEGAVLDIRYGVS	0
	LEGAVLDIRYGVSRI	0
	GAVLDIRYGVSRIAY	0
	VLDIRYGVSRIAYSK	0
	DIRYGVSRIAYSKDF	0
	RYGVSRIAYSKDFET	0
	GVSRIAYSKDFETLK	0
	SRIAYSKDFETLKVD	0
	IAYSKDFETLKVDFL	0
	YSKDFETLKVDFLSK	0
	KDFETLKVDFLSKLP	0
	FETLKVDFLSKLPEM	0
	TLKVDFLSKLPEMLK	0
	KVDFLSKLPEMLKMF	0
	DFLSKLPEMLKMFED	0
	LSKLPEMLKMFEDRL	6200.01
	KLPEMLKMFEDRLCH	0
	PEMLKMFEDRLCHKT	0
	MLKMFEDRLCHKTYL	0
	KMFEDRLCHKTYLNG	0
	FEDRLCHKTYLNGDH	0
	DRLCHKTYLNGDHVT	0
	LCHKTYLNGDHVTHP	0
	HKTYLNGDHVTHPDF	0
	TYLNGDHVTHPDFML	0
	LNGDHVTHPDFMLYD	29378.8
	GDHVTHPDFMLYDAL	19703.3
	HVTHPDFMLYDALDV	10786.9
	THPDFMLYDALDVVL	6152.02
	PDFMLYDALDVVLYM	0
	FMLYDALDVVLYMDP	0
	LYDALDVVLYMDPMC	0
	DALDVVLYMDPMCLD	0
	LDVVLYMDPMCLDAF	0
	VVLYMDPMCLDAFPK	0
	LYMDPMCLDAFPKLV	0
	MDPMCLDAFPKLVCF	0
	PMCLDAFPKLVCFKK	0
	CLDAFPKLVCFKKRI	0
	DAFPKLVCFKKRIEA	0
	FPKLVCFKKRIEAIP	0
	KLVCFKKRIEAIPQI	0
	VCFKKRIEAIPQIDK	30447.5
	FKKRIEAIPQIDKYL	21044.5
	KRIEAIPQIDKYLKS	10711.8
	IEAIPQIDKYLKSSK	7487.09
	AIPQIDKYLKSSKYI	6077.55
	PQIDKYLKSSKYIAW	0
	IDKYLKSSKYIAWPL	0
	KYLKSSKYIAWPLQG	0
	LKSSKYIAWPLQGWQ	0
	SSKYIAWPLQGWQAT	0
	KYIAWPLQGWQATFG	0
	IAWPLQGWQATFGGG	0
	WPLQGWQATFGGGDH	0
	LQGWQATFGGGDHPP	0
	QGWQATFGGGDHPPK	0
Pepper Control	YPYDVPDYAG	38668.8
	DYKDDDDKAS	3369.3
	YPYDVPDYAG	42951
	DYKDDDDKAS	9504.1
	YPYDVPDYAG	43961.6
	DYKDDDDKAS	5877.17
	YPYDVPDYAG	45555.7
	DYKDDDDKAS	8216.1
	YPYDVPDYAG	45237
	DYKDDDDKAS	24060.6
	YPYDVPDYAG	46433.6
	DYKDDDDKAS	39523.1
	YPYDVPDYAG	46748.3
	DYKDDDDKAS	10256.7
	YPYDVPDYAG	18250.3
	DYKDDDDKAS	0
	YPYDVPDYAG	4725.03

## Sheet: Pos Con A2
Protein	Peptide	Mean
Pepper Control	YPYDVPDYAG	48781.5
	DYKDDDDKAS	29606.2
	YPYDVPDYAG	47882.4
	DYKDDDDKAS	32256.9
	YPYDVPDYAG	46610.9
	DYKDDDDKAS	28475.5
	YPYDVPDYAG	49628.7
	DYKDDDDKAS	24257.3
	YPYDVPDYAG	50080.1
	DYKDDDDKAS	28146.8
	YPYDVPDYAG	45322.6
	DYKDDDDKAS	30945.4
	YPYDVPDYAG	49095.5
	DYKDDDDKAS	33543.3
	YPYDVPDYAG	46047.8
	DYKDDDDKAS	31036.7
	YPYDVPDYAG	48443.4
	DYKDDDDKAS	34519.7
	YPYDVPDYAG	50393.4
	DYKDDDDKAS	36501.2
MEG-29	MIYVVKCGGEEEVPT	5952.03
	VVKCGGEEEVPTYFM	7673.3
	CGGEEEVPTYFMMTV	5467.83
	EEEVPTYFMMTVFSI	5590.84
	VPTYFMMTVFSIHLI	5450.98
	YFMMTVFSIHLIQRI	8141.52
	MTVFSIHLIQRIIWK	2669.22
	FSIHLIQRIIWKFMF	10744
	HLIQRIIWKFMFQRD	7544.21
	QRIIWKFMFQRDPPK	5702.42
MEG-15	IWKFMFQRDPPKVHK	4236.54
	FMFQRDPPKVHKEQH	3956.04
	QRDPPKVHKEQHHQP	3728.66
	PPKVHKEQHHQPIDY	7351.91
	VHKEQHHQPIDYDAL	8093.61
	EQHHQPIDYDALLSK	5201.45
	HQPIDYDALLSKFLR	7004.48
	IDYDALLSKFLRVLT	4913.67
	DALLSKFLRVLTEKV	168.51
	LSKFLRVLTEKVPQI	335.49
	FLRVLTEKVPQIPQI	764.56
	VLTEKVPQIPQIKNL	0
	EKVPQIPQIKNLPKE	0
	PQIPQIKNLPKEKVH	37.36
	PQIKNLPKEKVHKFI	0
	KNLPKEKVHKFITSL	0
	PKEKVHKFITSLKKL	623.72
	KVHKFITSLKKLIDE	0
	KFITSLKKLIDEVHS	0
	TSLKKLIDEVHSLSL	0
	KKLIDEVHSLSLKTI	0
	IDEVHSLSLKTIDGK	0
	VHSLSLKTIDGKKPA	0
	LSLKTIDGKKPAVLT	0
MEG-12	KTIDGKKPAVLTGVV	0
	DGKKPAVLTGVVGGE	0
	KPAVLTGVVGGETQN	0
	VLTGVVGGETQNNEE	24858.6
	GVVGGETQNNEERQN	11805.8
	GGETQNNEERQNEPS	11398.5
	TQNNEERQNEPSGFL	14865.1
	NEERQNEPSGFLRFL	15794.6
	RQNEPSGFLRFLTYL	0
	EPSGFLRFLTYLYKS	0
	GFLRFLTYLYKSFKF	0
	RFLTYLYKSFKFACT	0
	TYLYKSFKFACTFTN	0
	YKSFKFACTFTNIMS	0
	FKFACTFTNIMSWFT	3829
	ACTFTNIMSWFTGDN	5001.57
	FTNIMSWFTGDNLPV	6868.54
	IMSWFTGDNLPVVIW	6776.49
PTE	WFTGDNLPVVIWHGM	4965.36
	GDNLPVVIWHGMGDH	4900.71
	LPVVIWHGMGDHGTS	0
	VIWHGMGDHGTSIYI	3807.07
	HGMGDHGTSIYIQYL	2346.56
	GDHGTSIYIQYLSRV	1141.87
	GTSIYIQYLSRVIKR	0
	IYIQYLSRVIKRIKP	0
	QYLSRVIKRIKPETY	10798.9
	SRVIKRIKPETYVKC	4361.98
	IKRIKPETYVKCITT	0
	IKPETYVKCITTNNS	896.81
	ETYVKCITTNNSYIE	6446.54
	VKCITTNNSYIEDVR	6121.47
	ITTNNSYIEDVRDTV	6513.98
	NNSYIEDVRDTVFSS	6098.82
	YIEDVRDTVFSSINE	8346.69
	DVRDTVFSSINEQLE	4570.89
	DTVFSSINEQLENVC	3428.04
	FSSINEQLENVCRMI	4312.1
	INEQLENVCRMISED	2610.23
	QLENVCRMISEDKNL	2386.68
	NVCRMISEDKNLSNG	2265.92
	RMISEDKNLSNGLHM	3365.77
	SEDKNLSNGLHMIGI	0
	KNLSNGLHMIGISQG	74.71
	SNGLHMIGISQGGVF	7690.97
	LHMIGISQGGVFVRA	0
	IGISQGGVFVRALVQ	0
	SQGGVFVRALVQKCS	0
	GVFVRALVQKCSLSN	0
	VRALVQKCSLSNVGS	0
	LVQKCSLSNVGSVIS	0
	KCSLSNVGSVISIGG	0
	LSNVGSVISIGGPQQ	2644.13
	VGSVISIGGPQQGVF	6353.16
	VISIGGPQQGVFGVP	1551.23
	IGGPQQGVFGVPHCI	2064.35
	PQQGVFGVPHCIDEG	2368.5
	GVFGVPHCIDEGFVP	14649.7
	GVPHCIDEGFVPYCS	3891.26
	HCIDEGFVPYCSWFH	6217.77
	DEGFVPYCSWFHKLL	640.16
	FVPYCSWFHKLLSYV	0
	YCSWFHKLLSYVVYT	0
	WFHKLLSYVVYTKYI	0
	KLLSYVVYTKYIQNR	0
	SYVVYTKYIQNRVVQ	0
	VYTKYIQNRVVQAQY	0
	KYIQNRVVQAQYWHD	2264.82
	QNRVVQAQYWHDPLK	0
	VVQAQYWHDPLKEDV	0
	AQYWHDPLKEDVYRK	0
	WHDPLKEDVYRKYSQ	0
	PLKEDVYRKYSQFLA	0
	EDVYRKYSQFLADIN	0
	YRKYSQFLADINQEI	0
	YSQFLADINQEIQIN	0
	FLADINQEIQINETY	1581.55
	DINQEIQINETYREN	2222.7
	QEIQINETYRENMKK	0
	QINETYRENMKKVQR	0
	ETYRENMKKVQRLVL	0
	RENMKKVQRLVLVKF	0
	MKKVQRLVLVKFSND	0
	VQRLVLVKFSNDTVL	0
	LVLVKFSNDTVLIPK	0
	VKFSNDTVLIPKESE	0
	SNDTVLIPKESEWFG	6660.08
	TVLIPKESEWFGFYR	3539.18
	IPKESEWFGFYRTGS	0
	ESEWFGFYRTGSLSD	712.18
Asp Prot	WFGFYRTGSLSDITR	3398.94
	FYRTGSLSDITRLQD	0
	TGSLSDITRLQDSIL	0
	LSDITRLQDSILYTE	3406.22
	ITRLQDSILYTEDRL	5231.03
	LQDSILYTEDRLGLQ	6277.15
	SILYTEDRLGLQELD	6526.9
	YTEDRLGLQELDRRG	5372.37
	DRLGLQELDRRGDLH	6494.14
	GLQELDRRGDLHFIE	5699.96
	ELDRRGDLHFIEKEG	3726.35
	RRGDLHFIEKEGDHL	3393.43
	DLHFIEKEGDHLQIN	4171.35
	FIEKEGDHLQINSEW	3989.17
	KEGDHLQINSEWFVN	9425.98
	DHLQINSEWFVNNIV	5871.61
	QINSEWFVNNIVIPF	3376.38
	SEWFVNNIVIPFLKE	0
	FVNNIVIPFLKEIVR	0
	NIVIPFLKEIVRVPL	0
	IPFLKEIVRVPLHPV	0
	LKEIVRVPLHPVRRS	0
	IVRVPLHPVRRSSSW	1097.3
	VPLHPVRRSSSWWRV	700.24
	HPVRRSSSWWRVSRN	0
	RRSSSWWRVSRNYFQ	2029.69
	SSWWRVSRNYFQPSF	1923.47
	WRVSRNYFQPSFRVM	0
	SRNYFQPSFRVMTNG	0
	YFQPSFRVMTNGPTT	0
	PSFRVMTNGPTTRYK	0
	RVMTNGPTTRYKTTS	389.54
	TNGPTTRYKTTSEQL	0
	PTTRYKTTSEQLIDY	2093.17
	RYKTTSEQLIDYRNL	0
	TTSEQLIDYRNLQYY	0
	EQLIDYRNLQYYGEV	1269.65
	IDYRNLQYYGEVSVG	0
	RNLQYYGEVSVGTPP	0
	QYYGEVSVGTPPQRL	0
	GEVSVGTPPQRLRVL	0
	SVGTPPQRLRVLFDT	0
	TPPQRLRVLFDTGST	0
	QRLRVLFDTGSTDTW	0
	RVLFDTGSTDTWFAS	0
	FDTGSTDTWFASRRC	0
	GSTDTWFASRRCWFF	902.18
	DTWFASRRCWFFDIF	0
	FASRRCWFFDIFCWL	0
	RRCWFFDIFCWLFSF	0
	WFFDIFCWLFSFYDR	0
	DIFCWLFSFYDRTKS	0
	CWLFSFYDRTKSSTY	0
	FSFYDRTKSSTYRPD	0
	YDRTKSSTYRPDGST	0
	TKSSTYRPDGSTFEV	434.7
	STYRPDGSTFEVRYL	370.8
	RPDGSTFEVRYLDSN	294.81
	GSTFEVRYLDSNYSG	0
	FEVRYLDSNYSGIWS	198.15
	RYLDSNYSGIWSVDT	0
	DSNYSGIWSVDTVRI	0
	YSGIWSVDTVRINSL	0
	IWSVDTVRINSLIIQ	743.37
	VDTVRINSLIIQNQA	0
	VRINSLIIQNQAFAE	766.85
	NSLIIQNQAFAEMTN	0
	IIQNQAFAEMTNIFN	1596.65
	NQAFAEMTNIFNWDY	5614.22
	FAEMTNIFNWDYFTD	2403.77
	MTNIFNWDYFTDKYD	1879.32
	IFNWDYFTDKYDGII	1433.76
	WDYFTDKYDGIIGMS	449.86
	FTDKYDGIIGMSCRR	588.44
	KYDGIIGMSCRRIST	0
	GIIGMSCRRISTYGN	143.01
	GMSCRRISTYGNIPM	0
	CRRISTYGNIPMFPN	909.96
	ISTYGNIPMFPNILA	0
	YGNIPMFPNILANGV	0
	IPMFPNILANGVNME	0
	FPNILANGVNMEPVF	2441.35
	ILANGVNMEPVFSFY	3377.14
	NGVNMEPVFSFYLNR	2776.93
	NMEPVFSFYLNRKEG	0
	PVFSFYLNRKEGVSI	0
	SFYLNRKEGVSIGGE	0
	LNRKEGVSIGGEMIL	0
	KEGVSIGGEMILGGV	0
	VSIGGEMILGGVNPK	0
	GGEMILGGVNPKYFK	0
	MILGGVNPKYFKGDF	0
	GGVNPKYFKGDFEYI	0
	NPKYFKGDFEYIPTV	8411.93
	YFKGDFEYIPTVSNH	4132.75
	GDFEYIPTVSNHVWT	7044.06
	EYIPTVSNHVWTIPM	0
	PTVSNHVWTIPMLSL	0
	SNHVWTIPMLSLRIK	0
	VWTIPMLSLRIKEME	0
	IPMLSLRIKEMEFCN	2364.09
	LSLRIKEMEFCNRCI	0
	RIKEMEFCNRCIATI	0
	EMEFCNRCIATIDTG	0
	FCNRCIATIDTGTSL	0
	RCIATIDTGTSLIIG	0
	ATIDTGTSLIIGGKE	0
	DTGTSLIIGGKEQVD	0
	TSLIIGGKEQVDKIN	0
	IIGGKEQVDKINSLL	0
	GKEQVDKINSLLGTW	0
	QVDKINSLLGTWNSI	0
	KINSLLGTWNSIFEK	0
	SLLGTWNSIFEKNVF	0
	GTWNSIFEKNVFDCS	0
	NSIFEKNVFDCSRID	0
	FEKNVFDCSRIDMLP	0
	NVFDCSRIDMLPSIE	0
	DCSRIDMLPSIEFVF	0
	RIDMLPSIEFVFHKK	0
	MLPSIEFVFHKKKYI	0
	SIEFVFHKKKYILEP	1621.44
	FVFHKKKYILEPRHY	0
	HKKKYILEPRHYVVK	0
	KYILEPRHYVVKVSN	0
	LEPRHYVVKVSNLVG	0
	RHYVVKVSNLVGTIC	0
	VVKVSNLVGTICSSP	0
	VSNLVGTICSSPFES	413.85
	LVGTICSSPFESIES	3427.9
	TICSSPFESIESLPP	0
	SSPFESIESLPPGIW	4409.35
	FESIESLPPGIWILG	390.99
	IESLPPGIWILGDVF	6267.7
	LPPGIWILGDVFMGR	2046.7
	GIWILGDVFMGRFYT	0
	ILGDVFMGRFYTVYD	0
	DVFMGRFYTVYDFGQ	1086.26
	MGRFYTVYDFGQKRI	0
	FYTVYDFGQKRIGFA	0
	VYDFGQKRIGFANVS	0
	FGQKRIGFANVSFVL	0
	KRIGFANVSFVLTKE	0
	GFANVSFVLTKESIN	0
MEG-8.4	NVSFVLTKESINYYK	0
	FVLTKESINYYKIQE	0
	TKESINYYKIQEKEL	0
	SINYYKIQEKELKDI	0
	YYKIQEKELKDINER	0
	IQEKELKDINERDKK	0
	KELKDINERDKKLKS	0
	KDINERDKKLKSMFR	0
	NERDKKLKSMFRKFQ	0
	DKKLKSMFRKFQENK	0
	LKSMFRKFQENKQAK	0
	MFRKFQENKQAKVVD	0
	KFQENKQAKVVDEFQ	0
	ENKQAKVVDEFQPDV	0
	QAKVVDEFQPDVNST	0
	VVDEFQPDVNSTILN	0
	EFQPDVNSTILNKLW	0
	PDVNSTILNKLWQLF	0
	NSTILNKLWQLFNHC	0
	ILNKLWQLFNHCFLT	0
	KLWQLFNHCFLTFDN	0
	QLFNHCFLTFDNLIR	0
	NHCFLTFDNLIRVIQ	0
	FLTFDNLIRVIQNDH	2185.17
	FDNLIRVIQNDHALL	1074.23
	LIRVIQNDHALLVAI	0
MEG-8.3	VIQNDHALLVAIPAA	0
	NDHALLVAIPAAPKK	0
	ALLVAIPAAPKKNES	0
	VAIPAAPKKNESLSF	0
	PAAPKKNESLSFKEK	0
	PKKNESLSFKEKIMD	0
	NESLSFKEKIMDMYN	0
	LSFKEKIMDMYNHWV	0
	KEKIMDMYNHWVNQD	0
	IMDMYNHWVNQDEYN	3330.43
	MYNHWVNQDEYNPPK	0
	HWVNQDEYNPPKDSE	0
	NQDEYNPPKDSEFYE	4007.1
	EYNPPKDSEFYERFW	0
	PPKDSEFYERFWLLF	0
	DSEFYERFWLLFKHC	0
	FYERFWLLFKHCFMN	0
	RFWLLFKHCFMNSKK	0
	LLFKHCFMNSKKLAK	0
	KHCFMNSKKLAKIIP	0
	FMNSKKLAKIIPFIG	0
	SKKLAKIIPFIGIPL	0
	LAKIIPFIGIPLLTV	0
PLA #1	IIPFIGIPLLTVINK	0
	FIGIPLLTVINKNNT	0
	IPLLTVINKNNTNAK	0
	LTVINKNNTNAKYPI	0
	INKNNTNAKYPIILI	0
	NNTNAKYPIILIPGL	0
	NAKYPIILIPGLGGT	0
	YPIILIPGLGGTQAY	1772.09
	ILIPGLGGTQAYCES	0
	PGLGGTQAYCESTIN	0
	GGTQAYCESTINDEK	0
	QAYCESTINDEKKSF	0
	CESTINDEKKSFTPF	0
	TINDEKKSFTPFNVW	0
	DEKKSFTPFNVWLNF	0
	KSFTPFNVWLNFLYI	0
	TPFNVWLNFLYILLP	0
	NVWLNFLYILLPYKG	0
	LNFLYILLPYKGFEY	386.16
	LYILLPYKGFEYFRL	0
	LLPYKGFEYFRLKHD	0
	YKGFEYFRLKHDPHT	0
	FEYFRLKHDPHTYES	0
	FRLKHDPHTYESYDV	0
	KHDPHTYESYDVNEC	0
	PHTYESYDVNECNVT	0
	YESYDVNECNVTFPG	0
	YDVNECNVTFPGWGD	0
	NECNVTFPGWGDTWS	2827.25
	NVTFPGWGDTWSVEY	3483.38
	FPGWGDTWSVEYLSQ	1953.51
	WGDTWSVEYLSQHIS	0
	TWSVEYLSQHISYEY	157.28
	VEYLSQHISYEYFAP	0
	LSQHISYEYFAPIVS	0
	HISYEYFAPIVSEFI	0
	YEYFAPIVSEFIKDA	0
	FAPIVSEFIKDAFYV	0
	IVSEFIKDAFYVRNF	0
	EFIKDAFYVRNFTLR	0
	KDAFYVRNFTLRGAP	0
	FYVRNFTLRGAPYDF	46932.3
	RNFTLRGAPYDFRKS	43016.3
	TLRGAPYDFRKSPND	48875.2
	GAPYDFRKSPNDNKL	44615.1
	YDFRKSPNDNKLFVV	30636.3
	RKSPNDNKLFVVKLR	1460.25
	PNDNKLFVVKLRKLI	0
	NKLFVVKLRKLIEET	0
	FVVKLRKLIEETYKN	0
	KLRKLIEETYKNGFN	0
	KLIEETYKNGFNRPV	0
	EETYKNGFNRPVVLL	0
	YKNGFNRPVVLLGHS	0
	GFNRPVVLLGHSMGS	0
	RPVVLLGHSMGSIYT	0
	VLLGHSMGSIYTLHF	0
	GHSMGSIYTLHFLKH	0
	MGSIYTLHFLKHQTK	0
	IYTLHFLKHQTKRWK	0
	LHFLKHQTKRWKQKY	0
	LKHQTKRWKQKYIKS	0
	QTKRWKQKYIKSFIS	0
	RWKQKYIKSFISVSA	0
	QKYIKSFISVSAPFG	0
	IKSFISVSAPFGGTV	0
	FISVSAPFGGTVETL	0
	VSAPFGGTVETLHVL	0
	PFGGTVETLHVLTSG	0
	GTVETLHVLTSGDNF	0
	ETLHVLTSGDNFGIF	0
	HVLTSGDNFGIFLRS	302.4
	TSGDNFGIFLRSPLP	5.81
	DNFGIFLRSPLPYRD	4302.91
	GIFLRSPLPYRDLFR	4188.35
	LRSPLPYRDLFRTMT	0
	PLPYRDLFRTMTSII	6102.44
	YRDLFRTMTSIIATL	0
	LFRTMTSIIATLPNP	0
	TMTSIIATLPNPKLW	0
	SIIATLPNPKLWSKD	0
	ATLPNPKLWSKDEVL	0
	PNPKLWSKDEVLIVT	0
	KLWSKDEVLIVTPHR	0
	SKDEVLIVTPHRNYT	0
	EVLIVTPHRNYTVLD	0
	IVTPHRNYTVLDYPQ	654.91
	PHRNYTVLDYPQYFS	0
	NYTVLDYPQYFSDAD	0
	VLDYPQYFSDADYLT	0
	YPQYFSDADYLTGYN	0
	YFSDADYLTGYNLFT	0
	DADYLTGYNLFTRFI	0
	YLTGYNLFTRFISSF	0
	GYNLFTRFISSFDPL	1127.45
	LFTRFISSFDPLEPP	48058.4
	RFISSFDPLEPPKDV	49919.1
	SSFDPLEPPKDVPEV	49362.2
	DPLEPPKDVPEVYCI	38381.7
	EPPKDVPEVYCIYGS	868.81
	KDVPEVYCIYGSGLL	0
	PEVYCIYGSGLLSVE	0
	YCIYGSGLLSVEQII	0
	YGSGLLSVEQIIFQS	0
	GLLSVEQIIFQSSSL	0
	SVEQIIFQSSSLFVS	0
	QIIFQSSSLFVSSFP	0
	FQSSSLFVSSFPNQS	0
	SSLFVSSFPNQSPRI	71.78
	FVSSFPNQSPRIIYG	40606
	SFPNQSPRIIYGNGD	34705
	NQSPRIIYGNGDGTV	25749.7
	PRIIYGNGDGTVNLR	295.77
	IYGNGDGTVNLRSLQ	0
	NGDGTVNLRSLQVCK	0
	GTVNLRSLQVCKKWP	0
	NLRSLQVCKKWPSVK	0
	SLQVCKKWPSVKVVE	0
	VCKKWPSVKVVEISV	0
	KWPSVKVVEISVSGH	0
	SVKVVEISVSGHRQI	0
	VVEISVSGHRQILNE	0
	ISVSGHRQILNEKRF	5049.23
	SGHRQILNEKRFIDF	4005.47
	RQILNEKRFIDFLKY	0
	LNEKRFIDFLKYHVN	0
	KRFIDFLKYHVNTAG	0
	IDFLKYHVNTAGILW	0
	LKYHVNTAGILWNNN	2714.99
	HVNTAGILWNNNPVM	0
	TAGILWNNNPVMRRE	500.23
MEG-19	ILWNNNPVMRRENIS	0
	NNNPVMRRENISIVP	0
	PVMRRENISIVPITE	0
	RRENISIVPITEIQG	0
	NISIVPITEIQGPFV	976.66
	IVPITEIQGPFVVHE	8519.16
	ITEIQGPFVVHENRY	3179.35
	IQGPFVVHENRYTLV	272.01
	PFVVHENRYTLVRKP	0
	VHENRYTLVRKPKLV	0
	NRYTLVRKPKLVCKQ	0
	TLVRKPKLVCKQKHG	0
	RKPKLVCKQKHGVIK	0
	KLVCKQKHGVIKCYV	0
	CKQKHGVIKCYVNEG	0
	KHGVIKCYVNEGTHV	0
	VIKCYVNEGTHVQHF	210.77
	CYVNEGTHVQHFNGK	0
	NEGTHVQHFNGKILL	0
	THVQHFNGKILLWSL	0
	QHFNGKILLWSLLTI	0
	NGKILLWSLLTINFV	0
	ILLWSLLTINFVYLF	0
	WSLLTINFVYLFLSS	426.53
	LTINFVYLFLSSEGV	883.68
	NFVYLFLSSEGVIFD	1048.91
	YLFLSSEGVIFDVEL	130.21
	LSSEGVIFDVELFIL	0
MEG-26.1	EGVIFDVELFILDLW	0
	IFDVELFILDLWTNF	312.6
	VELFILDLWTNFYQR	0
	FILDLWTNFYQRLEE	0
	DLWTNFYQRLEETIQ	424.36
	TNFYQRLEETIQCFL	0
	YQRLEETIQCFLAVL	0
	LEETIQCFLAVLPKQ	0
	TIQCFLAVLPKQLGG	0
	CFLAVLPKQLGGSSK	0
	AVLPKQLGGSSKACY	0
	PKQLGGSSKACYGPI	0
	LGGSSKACYGPIKNA	0
	SSKACYGPIKNAPLQ	0
	ACYGPIKNAPLQFLT	0
PLA #2	GPIKNAPLQFLTKDN	0
	KNAPLQFLTKDNNTY	0
	PLQFLTKDNNTYPLI	0
	FLTKDNNTYPLILIP	1155.29
	KDNNTYPLILIPGLG	957.86
	NTYPLILIPGLGGSQ	2938
	PLILIPGLGGSQAYC	1631.92
	LIPGLGGSQAYCQFN	2955.51
	GLGGSQAYCQFNATK	0
	GSQAYCQFNATKSVD	0
	AYCQFNATKSVDTLV	0
	QFNATKSVDTLVWLN	0
	ATKSVDTLVWLNLFY	0
	SVDTLVWLNLFYMAI	0
	TLVWLNLFYMAIPEK	5742.63
	WLNLFYMAIPEKLQG	9484.42
	LFYMAIPEKLQGYFG	9668.82
	MAIPEKLQGYFGLHY	10692.4
	PEKLQGYFGLHYNPV	5861.09
	LQGYFGLHYNPVTLN	1890.04
	YFGLHYNPVTLNAED	0
	LHYNPVTLNAEDNPE	3461.24
	NPVTLNAEDNPECHV	885.54
	TLNAEDNPECHVVFP	1736.96
	AEDNPECHVVFPGWG	1242.19
	NPECHVVFPGWGDTK	0
	CHVVFPGWGDTKSVE	0
	VFPGWGDTKSVEYLQ	189.5
	GWGDTKSVEYLQTKG	0
	DTKSVEYLQTKGFKF	0
	SVEYLQTKGFKFFNY	0
	YLQTKGFKFFNYFGS	0
	TKGFKFFNYFGSLIN	0
	FKFFNYFGSLINAIT	0
	FNYFGSLINAITKNK	0
	FGSLINAITKNKFFI	1826.68
	LINAITKNKFFIKNF	0
	AITKNKFFIKNFTIR	0
	KNKFFIKNFTIRGAP	0
	FFIKNFTIRGAPFDF	41444.9
	KNFTIRGAPFDFRKL	28399.5
	TIRGAPFDFRKLPNE	33444.1
	GAPFDFRKLPNENIH	23616.7
	FDFRKLPNENIHFMD	919.67
	RKLPNENIHFMDKLK	0
	PNENIHFMDKLKLLV	0
	NIHFMDKLKLLVEET	0
	FMDKLKLLVEETYTN	0
	KLKLLVEETYTNAHQ	0
	LLVEETYTNAHQRPV	0
	EETYTNAHQRPVVLL	0
	YTNAHQRPVVLLGHS	0
	AHQRPVVLLGHSMGS	0
	RPVVLLGHSMGSLYT	0
	VLLGHSMGSLYTLNF	2259.04
	GHSMGSLYTLNFLNK	0
	MGSLYTLNFLNKQTK	0
	LYTLNFLNKQTKQWK	0
	LNFLNKQTKQWKQKY	0
	LNKQTKQWKQKYIRS	0
	QTKQWKQKYIRSYIS	0
	QWKQKYIRSYISVSA	0
	QKYIRSYISVSAPFG	354.68
	IRSYISVSAPFGGAV	0
	YISVSAPFGGAVKAL	0
	VSAPFGGAVKALIAI	0
	PFGGAVKALIAIVTG	0
	GAVKALIAIVTGDNF	2450.24
	KALIAIVTGDNFGIF	4089.13
	IAIVTGDNFGIFYRS	0
	VTGDNFGIFYRSPLA	0
	DNFGIFYRSPLAFRK	0
	GIFYRSPLAFRKALR	0
	YRSPLAFRKALRSFP	0
	PLAFRKALRSFPSII	2565.03
	FRKALRSFPSIIANL	0
	ALRSFPSIIANLPDP	0
	SFPSIIANLPDPRIW	2285.88
	SIIANLPDPRIWPSN	0
	ANLPDPRIWPSNDVL	0
	PDPRIWPSNDVLIAT	0
	RIWPSNDVLIATPLK	0
	PSNDVLIATPLKNYT	0
	DVLIATPLKNYTAQD	3130.04
	IATPLKNYTAQDYLA	4287.61
	PLKNYTAQDYLALFK	3478.74
	NYTAQDYLALFKDID	4177.51
	AQDYLALFKDIDFPL	150.47
	YLALFKDIDFPLGYQ	2060.68
	LFKDIDFPLGYQVMQ	741.35
	DIDFPLGYQVMQKAL	0
	FPLGYQVMQKALHEF	3298.2
	GYQVMQKALHEFTTL	0
	VMQKALHEFTTLEYP	0
	KALHEFTTLEYPKDV	0
	HEFTTLEYPKDVPEV	8622.5
	TTLEYPKDVPEVYCV	6398.35
	EYPKDVPEVYCVYSS	2092.27
	KDVPEVYCVYSSGLL	0
	PEVYCVYSSGLLTMK	0
	YCVYSSGLLTMKRLI	0
	YSSGLLTMKRLIYKS	0
	GLLTMKRLIYKSPGL	1020.19
	TMKRLIYKSPGLFRS	0
	RLIYKSPGLFRSKFP	0
	YKSPGLFRSKFPNQS	0
	PGLFRSKFPNQSPVL	0
	FRSKFPNQSPVLQYE	640.14
	KFPNQSPVLQYEDGD	0
	NQSPVLQYEDGDGTV	0
	PVLQYEDGDGTVNLH	0
	QYEDGDGTVNLHSLQ	0
	DGDGTVNLHSLQYCN	0
	GTVNLHSLQYCNKWP	0
	NLHSLQYCNKWPNSS	0
	SLQYCNKWPNSSLVH	0
	YCNKWPNSSLVHLIA	0
	KWPNSSLVHLIASNH	855.34
	NSSLVHLIASNHVPI	0
	LVHLIASNHVPILRD	0
	LIASNHVPILRDERF	3139.33
	SNHVPILRDERFIKF	0
	VPILRDERFIKFVKE	0
	LRDERFIKFVKERIS	0
	ERFIKFVKERISNDF	477.01
	IKFVKERISNDFVNK	0
	VKERISNDFVNKETQ	0
MEG-22	RISNDFVNKETQLLP	0
	NDFVNKETQLLPPLV	0
	VNKETQLLPPLVVHE	0
	ETQLLPPLVVHEKLM	0
	LLPPLVVHEKLMTNK	0
	PLVVHEKLMTNKENQ	0
	VHEKLMTNKENQKLI	0
	KLMTNKENQKLIKRR	0
	TNKENQKLIKRRPLI	0
	ENQKLIKRRPLIKRY	0
	KLIKRRPLIKRYPMP	0
	KRRPLIKRYPMPIPH	0
	PLIKRYPMPIPHPPV	0
	KRYPMPIPHPPVYFQ	1008.25
	PMPIPHPPVYFQEPT	1565.89
	IPHPPVYFQEPTFSF	3259.6
	PPVYFQEPTFSFENF	7606.87
	YFQEPTFSFENFTFT	4770.3
	EPTFSFENFTFTSLV	0
	FSFENFTFTSLVHYI	4466.28
	ENFTFTSLVHYIIKK	0
	TFTSLVHYIIKKALW	0
	SLVHYIIKKALWIFD	244.82
	HYIIKKALWIFDNLM	1044.16
	IKKALWIFDNLMLKG	0
	ALWIFDNLMLKGFEN	12676.2
	IFDNLMLKGFENEIK	0
	NLMLKGFENEIKHPN	0
	LKGFENEIKHPNASE	0
	FENEIKHPNASEMYK	0
	EIKHPNASEMYKFRL	0
	HPNASEMYKFRLATK	0
	ASEMYKFRLATKSNL	0
	SEMYKFRLATKSNLK	0
Pepper Control	YPYDVPDYAG	43347.4
	DYKDDDDKAS	28784.7
	YPYDVPDYAG	46484.1
	DYKDDDDKAS	25680.8
	YPYDVPDYAG	48041.6
	DYKDDDDKAS	31040.9
	YPYDVPDYAG	45662
	DYKDDDDKAS	32133.6

## Sheet: Vacc Constr on A1a
Vacc Constr	Peptide	Rab 1 Prebl	Rab 2 Prebl	Rab 1	Rab 2
	HDVDLSDQLSSSQKD	0	0	0	0
	DVDLSDQLSSSQKDY	0	0	0	0
	VDLSDQLSSSQKDYI	0	0	0	0
	DLSDQLSSSQKDYIK	39.31	0	0	0
	LSDQLSSSQKDYIKN	0	0	0	0
	SDQLSSSQKDYIKNK	0	0	0	0
	DQLSSSQKDYIKNKI	0	314.66	0	0
	QLSSSQKDYIKNKIR	0	0	0	0
	LSSSQKDYIKNKIRL	0	0	0	0
	SSSQKDYIKNKIRLL	0	0	0	0
	SSQKDYIKNKIRLLN	0	0	0	0
	SQKDYIKNKIRLLND	13.29	0	0	0
	QKDYIKNKIRLLNDY	53.41	0	0	0
	KDYIKNKIRLLNDYF	0	0	0	0
	DYIKNKIRLLNDYFK	0	0	0	0
	YIKNKIRLLNDYFKS	0	0	0	0
	IKNKIRLLNDYFKSK	0	0	0	0
	KNKIRLLNDYFKSKG	0	0	0	0
	NKIRLLNDYFKSKGI	0	0	0	0
	KIRLLNDYFKSKGID	123.46	0	0	0
	IRLLNDYFKSKGIDK	117.65	0	0	0
	RLLNDYFKSKGIDKQ	52.37	0	0	0
	LLNDYFKSKGIDKQF	93.48	0	0	0
	LNDYFKSKGIDKQFT	30.69	0	0	0
	NDYFKSKGIDKQFTE	4.78	0	0	0
	DYFKSKGIDKQFTEN	0	0	0	0
	YFKSKGIDKQFTEND	0	0	0	0
	FKSKGIDKQFTENDI	0	0	0	0
	KSKGIDKQFTENDIY	0	0	0	0
	SKGIDKQFTENDIYD	0	0	0	0
	KGIDKQFTENDIYDL	0	0	0	0
	GIDKQFTENDIYDLL	0	0	0	0
	IDKQFTENDIYDLLN	0	0	0	0
	DKQFTENDIYDLLNT	0	0	0	0
	KQFTENDIYDLLNTR	0	0	0	0
	QFTENDIYDLLNTRM	0	0	0	0
	FTENDIYDLLNTRMN	0	0	0	0
	TENDIYDLLNTRMNK	0	0	0	0
	ENDIYDLLNTRMNKH	0	0	0	0
	NDIYDLLNTRMNKHI	0	0	0	0
	DIYDLLNTRMNKHIQ	0	0	0	0
	IYDLLNTRMNKHIQD	2.66	0	0	0
	YDLLNTRMNKHIQDK	6.21	0	0	0
	DLLNTRMNKHIQDKN	870.56	0	485.75	0
	LLNTRMNKHIQDKNI	52.84	0	0	0
	LNTRMNKHIQDKNID	172.62	0	0	0
	NTRMNKHIQDKNIDI	266.5	0	0	0
	TRMNKHIQDKNIDIH	435.97	0	19.85	0
	RMNKHIQDKNIDIHI	632.69	0	0	0
	MNKHIQDKNIDIHII	766.19	0	470.72	0
	NKHIQDKNIDIHIIH	829.74	0	889.27	0
	KHIQDKNIDIHIIHK	988.95	0	560.62	0
	HIQDKNIDIHIIHKK	1063.72	0	515.25	0
	IQDKNIDIHIIHKKN	1226.98	0	764.95	0
	QDKNIDIHIIHKKNE	1458.5	0	1156.42	0
	DKNIDIHIIHKKNET	1472.17	0	1160.06	0
	KNIDIHIIHKKNETQ	785.56	0	0	0
	NIDIHIIHKKNETQP	698.46	0	0	0
	IDIHIIHKKNETQPV	0	0	0	0
	DIHIIHKKNETQPVR	0	706.35	0	0
	NYEKIDSLSKVFQLK	0	0	0	0
	YEKIDSLSKVFQLKK	0	0	0	0
	EKIDSLSKVFQLKKA	0	0	0	0
	KIDSLSKVFQLKKAF	0	0	0	0
	IDSLSKVFQLKKAFI	18.19	0	0	0
	DSLSKVFQLKKAFIP	6.7	0	0	0
	SLSKVFQLKKAFIPV	165.57	0	0	0
	LSKVFQLKKAFIPVW	260.85	0	0	0
	SKVFQLKKAFIPVWI	170.36	0	0	0
	KVFQLKKAFIPVWIL	120.17	0	0	0
	VFQLKKAFIPVWILN	41.46	0	0	0
	FQLKKAFIPVWILNP	0	0	0	0
	QLKKAFIPVWILNPL	0	0	0	0
	LKKAFIPVWILNPLY	0	271.89	0	0
	KKAFIPVWILNPLYY	0	0	0	0
	KAFIPVWILNPLYYI	0	0	0	0
	AFIPVWILNPLYYII	0	0	0	0
	FIPVWILNPLYYIIE	0	0	0	0
	IPVWILNPLYYIIEK	0	0	0	0
	PVWILNPLYYIIEKL	0	0	0	0
	VWILNPLYYIIEKLI	0	0	0	0
	WILNPLYYIIEKLIQ	0	0	0	0
MEG-4.1C	ILNPLYYIIEKLIQF	0	0	0	0
MEG-4.1C	LNPLYYIIEKLIQFF	0	0	0	0
MEG-4.1C	NPLYYIIEKLIQFFA	0	0	0	0
MEG-4.1C	PLYYIIEKLIQFFAY	0	0	0	0
MEG-4.1C	LYYIIEKLIQFFAYL	0	0	0	0
MEG-4.1C	YYIIEKLIQFFAYLV	0	0	0	0
MEG-4.1C	YIIEKLIQFFAYLVE	0	0	0	0
MEG-4.1C	IIEKLIQFFAYLVEE	0	0	0	0
MEG-4.1C	IEKLIQFFAYLVEEG	0	0	0	0
MEG-4.1C	EKLIQFFAYLVEEGD	0	0	0	0
MEG-4.1C	KLIQFFAYLVEEGDF	0	0	0	0
MEG-4.1C	LIQFFAYLVEEGDFY	0	0	3541.85	9903.97
MEG-4.1C	IQFFAYLVEEGDFYE	34.04	0	9511.97	14332.1
MEG-4.1C	QFFAYLVEEGDFYEL	20.63	0	3220.47	17198
MEG-4.1C	FFAYLVEEGDFYELE	58.07	95.11	4739.26	18042.5
MEG-4.1C	FAYLVEEGDFYELEP	139.8	1829.86	5903.33	32446.4
MEG-4.1C	AYLVEEGDFYELEPP	7.66	1459.83	2686.01	24288.2
MEG-4.1C	YLVEEGDFYELEPPV	2.51	1441.92	2294.38	25872.3
MEG-4.1C	LVEEGDFYELEPPVH	70.84	1698.49	1629.59	23339.4
MEG-4.1C	VEEGDFYELEPPVHY	134.77	1792.67	1382.7	23653.2
MEG-4.1C	EEGDFYELEPPVHYY	129.24	1762.45	1488.21	24490.8
MEG-4.1C	EGDFYELEPPVHYYD	120.25	1630.85	83.41	22543.3
MEG-4.1C	GDFYELEPPVHYYDY	82.29	1275.76	0	17250.9
MEG-4.1C	DFYELEPPVHYYDYS	84.45	1241.7	0	18107.1
MEG-4.1C	FYELEPPVHYYDYSV	18.27	596.42	0	10440.4
	PGPYLGNEQSINLGK	0	0	0	2442.9
	GPYLGNEQSINLGKN	0	0	0	0
	PYLGNEQSINLGKND	86.34	0	0	731.34
	YLGNEQSINLGKNDN	151.87	0	0	414.22
	LGNEQSINLGKNDNQ	102.42	0	0	0
	GNEQSINLGKNDNQE	47.9	0	0	0
	NEQSINLGKNDNQEH	94.87	0	0	0
	EQSINLGKNDNQEHR	472.13	0	0	0
	QSINLGKNDNQEHRK	292.46	0	0	0
	SINLGKNDNQEHRKH	394.11	0	0	0
	INLGKNDNQEHRKHK	332.31	0	0	0
	NLGKNDNQEHRKHKV	236.99	0	0	0
	LGKNDNQEHRKHKVA	82.51	0	0	0
	GKNDNQEHRKHKVAT	30.9	0	0	0
	KNDNQEHRKHKVATT	3.35	0	0	0
	NDNQEHRKHKVATTP	59.27	0	0	0
	DNQEHRKHKVATTPV	36.62	0	0	0
	NQEHRKHKVATTPVH	0	0	0	0
	QEHRKHKVATTPVHT	0	0	0	0
	EHRKHKVATTPVHTM	0	0	0	0
	HRKHKVATTPVHTML	0	0	0	0
	RKHKVATTPVHTMLH	0	0	0	0
	KHKVATTPVHTMLHE	0	0	0	0
	HKVATTPVHTMLHEN	0	0	0	0
	KVATTPVHTMLHENV	0	0	0	0
	VATTPVHTMLHENVV	0	0	0	0
	ATTPVHTMLHENVVN	0	0	0	0
	TTPVHTMLHENVVNV	0	0	0	0
	TPVHTMLHENVVNVS	0	0	0	0
	PVHTMLHENVVNVSK	0	0	0	0
	VHTMLHENVVNVSKR	0	0	0	0
	HTMLHENVVNVSKRP	0	0	0	0
	TMLHENVVNVSKRPE	0	0	0	0
	MLHENVVNVSKRPEH	0	0	0	0
	LHENVVNVSKRPEHS	0	0	0	0
	HENVVNVSKRPEHSM	0	0	0	0
	ENVVNVSKRPEHSMP	0	0	0	0
	NVVNVSKRPEHSMPK	0	0	0	0
MEG-4.2	VVNVSKRPEHSMPKY	0	0	0	0
MEG-4.2	VNVSKRPEHSMPKYE	0	0	0	0
MEG-4.2	NVSKRPEHSMPKYEV	0	0	0	0
MEG-4.2	VSKRPEHSMPKYEVL	0	0	0	0
MEG-4.2	SKRPEHSMPKYEVLW	0	0	0	0
MEG-4.2	KRPEHSMPKYEVLWT	0	0	0	0
MEG-4.2	RPEHSMPKYEVLWTE	0	0	0	0
MEG-4.2	PEHSMPKYEVLWTEE	0	120.52	0	0
MEG-4.2	EHSMPKYEVLWTEEL	0	507.94	0	2441.55
MEG-4.2	HSMPKYEVLWTEELR	0	896.28	0	0
MEG-4.2	SMPKYEVLWTEELRP	0	721.36	0	0
MEG-4.2	MPKYEVLWTEELRPD	0	766.98	0	0
MEG-4.2	PKYEVLWTEELRPDI	0	418.61	0	0
MEG-4.2	KYEVLWTEELRPDID	0	890.05	0	0
MEG-4.2	YEVLWTEELRPDIDK	0	832.84	0	0
MEG-4.2	EVLWTEELRPDIDKF	0	685.37	0	0
MEG-4.2	VLWTEELRPDIDKFH	0	500.1	0	0
MEG-4.2	LWTEELRPDIDKFHY	0	16.95	0	26.09
MEG-4.2	WTEELRPDIDKFHYD	0	0	0	0
MEG-4.2	TEELRPDIDKFHYDD	0	0	0	0
MEG-4.2	EELRPDIDKFHYDDT	0	0	0	0
MEG-4.2	ELRPDIDKFHYDDTF	0	0	5110.25	0
MEG-4.2	LRPDIDKFHYDDTFR	0	842.88	1662.62	9336.04
MEG-4.2	RPDIDKFHYDDTFRD	0	1429.47	3957.57	12225.3
MEG-4.2	PDIDKFHYDDTFRDF	0	672.11	2218.24	5095.42
MEG-4.2	DIDKFHYDDTFRDFP	0	676.87	3108.21	3297.68
MEG-4.2	IDKFHYDDTFRDFPR	33.41	820.05	1841.06	2888.88
MEG-4.2	DKFHYDDTFRDFPRQ	41.08	631.53	1358.42	1398.81
MEG-4.2	KFHYDDTFRDFPRQK	0	0	735.29	0
MEG-4.2	FHYDDTFRDFPRQKL	0	0	32.55	0
MEG-4.2	HYDDTFRDFPRQKLR	0	0	0	0
MEG-4.2	YDDTFRDFPRQKLRE	0	0	0	0
MEG-4.2	DDTFRDFPRQKLREE	0	0	0	0
MEG-4.2	DTFRDFPRQKLREEE	0	0	0	0
MEG-4.2	TFRDFPRQKLREEEN	0	0	0	0
MEG-4.2	FRDFPRQKLREEENP	0	0	0	0
MEG-4.2	RDFPRQKLREEENPF	0	0	0	0
MEG-4.2	DFPRQKLREEENPFN	0	0	0	0
MEG-4.2	FPRQKLREEENPFNQ	0	0	0	0
MEG-4.2	PRQKLREEENPFNQI	0	0	0	0
MEG-4.2	RQKLREEENPFNQIL	0	0	0	0
MEG-4.2	QKLREEENPFNQILN	0	0	0	0
MEG-4.2	KLREEENPFNQILNI	0	0	0	0
MEG-4.2	LREEENPFNQILNIL	0	0	0	0
	REEENPFNQILNILQ	0	0	0	0
	EEENPFNQILNILQS	0	0	0	0
	EENPFNQILNILQSE	0	0	0	0
	ENPFNQILNILQSET	0	0	0	0
	NPFNQILNILQSETV	0	0	0	0
	PFNQILNILQSETVL	0	0	0	0
	FNQILNILQSETVLP	0	1038.37	0	9922.11
	NQILNILQSETVLPL	0	0	0	0
	QILNILQSETVLPLW	0	632.69	0	817.04
	ILNILQSETVLPLWI	0	10.31	0	452.4
	LNILQSETVLPLWIV	0	0	0	0
	NILQSETVLPLWIVS	0	0	0	0
	ILQSETVLPLWIVSP	0	0	0	0
	LQSETVLPLWIVSPI	0	0	0	0
	QSETVLPLWIVSPIY	0	94.98	0	0
	SETVLPLWIVSPIYY	0	0	0	0
	ETVLPLWIVSPIYYL	0	0	0	0
	TVLPLWIVSPIYYLQ	0	0	0	0
	VLPLWIVSPIYYLQE	0	0	0	0
	LPLWIVSPIYYLQET	0	0	0	0
	PLWIVSPIYYLQETL	0	0	0	0
	LWIVSPIYYLQETLS	0	0	0	0
	WIVSPIYYLQETLSR	0	0	0	0
	IVSPIYYLQETLSRF	0	0	0	0
	VSPIYYLQETLSRFL	0	293.46	0	0
	SPIYYLQETLSRFLL	0	269.67	0	0
	PIYYLQETLSRFLLY	0	0	0	0
	IYYLQETLSRFLLYL	0	0	0	0
	YYLQETLSRFLLYLI	0	0	0	0
	YLQETLSRFLLYLIS	0	0	0	0
	LQETLSRFLLYLISR	0	0	0	0
	QETLSRFLLYLISRM	0	0	0	0
	ETLSRFLLYLISRMW	0	0	0	0
	GNTSTHPTVTKRPHD	0	0	0	0
	NTSTHPTVTKRPHDE	0	0	0	0
	TSTHPTVTKRPHDER	0	591.44	0	0
	STHPTVTKRPHDERG	0	110.69	0	0
	THPTVTKRPHDERGV	0	0	0	0
	HPTVTKRPHDERGVI	0	0	0	0
	PTVTKRPHDERGVIA	0	0	0	0
	TVTKRPHDERGVIAA	0	0	0	0
	VTKRPHDERGVIAAS	0	0	0	0
	TKRPHDERGVIAASI	0	0	0	0
	KRPHDERGVIAASIA	0	0	0	0
	RPHDERGVIAASIAP	0	0	0	0
	PHDERGVIAASIAPI	0	0	0	0
	HDERGVIAASIAPII	0	0	0	0
	DERGVIAASIAPIIL	0	0	0	0
	ERGVIAASIAPIILG	0	0	0	0
	RGVIAASIAPIILGL	0	0	0	0
	GVIAASIAPIILGLL	0	0	0	0
	VIAASIAPIILGLLG	0	0	0	0
	IAASIAPIILGLLGQ	0	0	0	0
	AASIAPIILGLLGQG	0	0	0	0
	ASIAPIILGLLGQGI	0	0	0	0
	SIAPIILGLLGQGIG	0	0	0	0
	IAPIILGLLGQGIGY	0	0	0	0
	APIILGLLGQGIGYI	0	0	0	0
	PIILGLLGQGIGYIM	0	0	0	0
	IILGLLGQGIGYIMQ	0	0	0	0
	ILGLLGQGIGYIMQY	0	0	0	0
	LGLLGQGIGYIMQYI	0	0	10384.8	0
	GLLGQGIGYIMQYIA	0	0	9726.69	0
	LLGQGIGYIMQYIAS	0	0	9551.7	0
MEG-8.1	IEIRKPKDVQQLGEK	0	0	0	0
MEG-8.1	EIRKPKDVQQLGEKK	0	0	0	0
MEG-8.1	IRKPKDVQQLGEKKT	0	0	0	0
MEG-8.1	RKPKDVQQLGEKKTI	17.81	0	0	0
MEG-8.1	KPKDVQQLGEKKTIM	204.64	0	0	0
MEG-8.1	PKDVQQLGEKKTIMQ	122.08	0	0	0
MEG-8.1	KDVQQLGEKKTIMQK	0	0	0	0
MEG-8.1	DVQQLGEKKTIMQKI	0	0	20209.3	0
MEG-8.1	VQQLGEKKTIMQKIN	0	0	23256.7	0
MEG-8.1	QQLGEKKTIMQKIND	0	0	12572.7	0
MEG-8.1	QLGEKKTIMQKINDG	0	0	8710.16	0
MEG-8.1	LGEKKTIMQKINDGF	0	0	7491.77	0
MEG-8.1	GEKKTIMQKINDGFF	0	4.59	19974.2	0
MEG-8.1	EKKTIMQKINDGFFY	0	0	7338.2	0
MEG-8.1	KKTIMQKINDGFFYL	0	0	3873.03	0
MEG-8.1	KTIMQKINDGFFYLF	0	0	3118.87	0
MEG-8.1	TIMQKINDGFFYLFS	0	0	1823.48	0
MEG-8.1	IMQKINDGFFYLFSE	0	0	1068.19	0
MEG-8.1	MQKINDGFFYLFSEQ	0	0	5247.77	0
MEG-8.1	QKINDGFFYLFSEQE	0	0	1685.2	0
MEG-8.1	KINDGFFYLFSEQEF	0	0	54.49	0
MEG-8.1	INDGFFYLFSEQEFH	0	0	0	0
MEG-8.1	NDGFFYLFSEQEFHP	0	0	0	0
MEG-8.1	DGFFYLFSEQEFHPL	0	177.86	0	0
MEG-8.1	GFFYLFSEQEFHPLH	0	1379.05	0	9295.35
MEG-8.1	FFYLFSEQEFHPLHD	0	1622.68	664.32	15457.8
MEG-8.1	FYLFSEQEFHPLHDK	0	1016.23	894.02	9702.39
MEG-8.1	YLFSEQEFHPLHDKS	0	1103.02	1309.82	10197.7
MEG-8.1	LFSEQEFHPLHDKSY	0	600.87	0	4981.11
MEG-8.1	FSEQEFHPLHDKSYL	0	423.78	0	765.98
MEG-8.1	SEQEFHPLHDKSYLF	0	344.16	0	3292
MEG-8.1	EQEFHPLHDKSYLFN	0	416.67	0	1549.41
MEG-8.1	QEFHPLHDKSYLFNI	0	335.73	0	1322.73
MEG-8.1	EFHPLHDKSYLFNIW	0	269.86	0	1003.28
MEG-8.1	FHPLHDKSYLFNIWY	0	233.09	0	0
MEG-8.1	HPLHDKSYLFNIWYL	0	0	0	0
MEG-8.1	PLHDKSYLFNIWYLF	0	0	0	0
MEG-8.1	LHDKSYLFNIWYLFK	0	0	0	0
MEG-8.1	HDKSYLFNIWYLFKH	0	0	0	0
MEG-8.1	DKSYLFNIWYLFKHS	0	0	0	0
MEG-8.1	KSYLFNIWYLFKHSF	0	0	0	0
MEG-8.1	SYLFNIWYLFKHSFF	0	0	0	0
MEG-8.1	YLFNIWYLFKHSFFN	0	0	0	0
MEG-8.1	LFNIWYLFKHSFFNL	0	218.86	0	0
MEG-8.1	FNIWYLFKHSFFNLK	0	0	0	0
	NIWYLFKHSFFNLKN	0	0	0	0
	IWYLFKHSFFNLKNM	0	0	0	0
	WYLFKHSFFNLKNMR	0	0	0	0
	YLFKHSFFNLKNMRN	0	0	0	0
	LFKHSFFNLKNMRNL	0	0	0	0
	FKHSFFNLKNMRNLI	0	0	0	0
	KHSFFNLKNMRNLIF	0	0	0	0
	HSFFNLKNMRNLIFG	0	0	0	0
	SFFNLKNMRNLIFGS	0	0	0	0
MEG-8.2	KEKIVNGFNSIFGVE	0	0	4608.21	0
MEG-8.2	EKIVNGFNSIFGVEE	0	0	11452.4	0
MEG-8.2	KIVNGFNSIFGVEEF	0	0	11567.2	0
MEG-8.2	IVNGFNSIFGVEEFN	0	0	10731.1	0
MEG-8.2	VNGFNSIFGVEEFNP	0	0	15348.8	48192.7
MEG-8.2	NGFNSIFGVEEFNPP	0	214.76	9896.33	44399.1
MEG-8.2	GFNSIFGVEEFNPPK	0	0	12934.2	30173.4
MEG-8.2	FNSIFGVEEFNPPKD	71.77	203.39	12731.5	37307.1
MEG-8.2	NSIFGVEEFNPPKDS	0	524.09	11678.3	47198.8
MEG-8.2	SIFGVEEFNPPKDSY	0	107.88	8636.96	40527.9
MEG-8.2	IFGVEEFNPPKDSYF	0	0	6425.64	22007.8
MEG-8.2	FGVEEFNPPKDSYFV	0	0	1340.21	15917.1
MEG-8.2	GVEEFNPPKDSYFVD	11.48	0	1630.75	24967.6
MEG-8.2	VEEFNPPKDSYFVDR	28.72	0	0	1958.87
MEG-8.2	EEFNPPKDSYFVDRL	67.27	0	0	356.79
MEG-8.2	EFNPPKDSYFVDRLW	145.61	0	0	0
MEG-8.2	FNPPKDSYFVDRLWL	170.68	0	0	0
MEG-8.2	NPPKDSYFVDRLWLL	225.09	0	0	0
MEG-8.2	PPKDSYFVDRLWLLF	235.24	0	0	0
MEG-8.2	PKDSYFVDRLWLLFK	205.44	0	0	0
MEG-8.2	KDSYFVDRLWLLFKH	135.44	0	0	0
MEG-8.2	DSYFVDRLWLLFKHC	18.39	0	0	0
MEG-8.2	SYFVDRLWLLFKHCF	108.81	0	0	0
MEG-8.2	YFVDRLWLLFKHCFL	0	446.69	0	0
MEG-8.2	FVDRLWLLFKHCFLN	0	414.28	0	49.61
	VDRLWLLFKHCFLNV	0	427.52	0	0
	DRLWLLFKHCFLNVK	0	0	0	0
	RLWLLFKHCFLNVKN	0	0	0	0
	LWLLFKHCFLNVKNV	0	0	0	0
	WLLFKHCFLNVKNVA	0	0	0	0
	LLFKHCFLNVKNVAK	0	0	0	0
	LFKHCFLNVKNVAKI	0	0	0	0
	FKHCFLNVKNVAKIF	0	0	0	0
	KHCFLNVKNVAKIFS	0	0	0	0
	HCFLNVKNVAKIFSK	0	0	0	0
MEG-9	FVVQSNGKDEAKPEE	0	0	0	0
MEG-9	VVQSNGKDEAKPEES	0	0	0	0
MEG-9	VQSNGKDEAKPEESQ	0	0	0	0
MEG-9	QSNGKDEAKPEESQF	0	0	0	0
MEG-9	SNGKDEAKPEESQFF	0	165.81	565.3	23537.8
MEG-9	NGKDEAKPEESQFFA	0	0	1189.79	22822.8
MEG-9	GKDEAKPEESQFFAI	0	0	847.42	23944.2
MEG-9	KDEAKPEESQFFAIP	0	0	895.34	33487.2
MEG-9	DEAKPEESQFFAIPF	0	383.91	0	22614.4
MEG-9	EAKPEESQFFAIPFM	0	22.77	0	20277
MEG-9	AKPEESQFFAIPFMM	0	0	251.31	19631.5
MEG-9	KPEESQFFAIPFMMT	0	0	1742.52	16845.3
MEG-9	PEESQFFAIPFMMTI	0	0	54713.7	14198.7
MEG-9	EESQFFAIPFMMTIG	0	0	59677.8	3745.76
MEG-9	ESQFFAIPFMMTIGS	0	0	52238.4	0
MEG-9	SQFFAIPFMMTIGSH	0	0	57272.6	0
MEG-9	QFFAIPFMMTIGSHL	0	0	37118.9	0
MEG-9	FFAIPFMMTIGSHLW	0	210.1	31006.7	0
MEG-9	FAIPFMMTIGSHLWS	0	0	19046	0
MEG-9	AIPFMMTIGSHLWSF	0	0	10817.3	0
MEG-9	IPFMMTIGSHLWSFL	0	27.38	6285.4	0
MEG-9	PFMMTIGSHLWSFLN	0	94.71	7333.59	0
MEG-9	FMMTIGSHLWSFLNG	0	0	4037.73	0
MEG-9	MMTIGSHLWSFLNGC	0	0	1771.14	0
MEG-9	MTIGSHLWSFLNGCF	30.01	0	0	0
MEG-9	TIGSHLWSFLNGCFL	86.56	0	80.21	0
MEG-9	IGSHLWSFLNGCFLD	62.42	0	0	0
	GSHLWSFLNGCFLDV	0	175.8	0	0
	SHLWSFLNGCFLDVE	0	0	0	0
	HLWSFLNGCFLDVEN	0	85.52	0	0
	LWSFLNGCFLDVENL	0	0	0	0
	WSFLNGCFLDVENLK	0	0	0	0
	SFLNGCFLDVENLKK	0	0	0	0
	FLNGCFLDVENLKKL	0	0	0	0
	LNGCFLDVENLKKLV	0	0	0	0
	NGCFLDVENLKKLVF	0	0	0	0
	GCFLDVENLKKLVFP	0	0	0	0
MEG-11	DGEEQNPEPPRPRRK	0	0	0	0
MEG-11	GEEQNPEPPRPRRKH	0	0	0	0
MEG-11	EEQNPEPPRPRRKHP	0	0	0	0
MEG-11	EQNPEPPRPRRKHPV	0	0	0	0
MEG-11	QNPEPPRPRRKHPVL	0	0	0	0
MEG-11	NPEPPRPRRKHPVLR	2.45	0	0	0
MEG-11	PEPPRPRRKHPVLRE	0	0	0	0
MEG-11	EPPRPRRKHPVLREV	0	0	0	0
MEG-11	PPRPRRKHPVLREVF	0	0	0	0
MEG-11	PRPRRKHPVLREVFL	0	0	0	0
MEG-11	RPRRKHPVLREVFLT	0	0	0	0
MEG-11	PRRKHPVLREVFLTA	0	0	0	0
MEG-11	RRKHPVLREVFLTAP	0	0	0	0
MEG-11	RKHPVLREVFLTAPQ	0	0	0	0
MEG-11	KHPVLREVFLTAPQW	187.69	0	0	0
MEG-11	HPVLREVFLTAPQWL	182.84	0	0	0
MEG-11	PVLREVFLTAPQWLH	133.87	0	0	0
MEG-11	VLREVFLTAPQWLHI	81.53	0	0	0
MEG-11	LREVFLTAPQWLHIP	89.26	0	0	0
	REVFLTAPQWLHIPF	0	702.99	0	134.65
	EVFLTAPQWLHIPFS	0	382.91	0	0
	VFLTAPQWLHIPFSL	0	843.5	0	1131.57
	FLTAPQWLHIPFSLL	0	704.09	0	1487.83
	LTAPQWLHIPFSLLG	0	209.65	0	0
	TAPQWLHIPFSLLGA	0	0	0	0
	APQWLHIPFSLLGAL	0	136.27	0	0
	PQWLHIPFSLLGALA	0	0	0	0
	QWLHIPFSLLGALAS	0	0	0	0
	WLHIPFSLLGALASY	0	0	0	0
	LHIPFSLLGALASYA	0	0	0	0
	HIPFSLLGALASYAA	0	0	0	0
	IPFSLLGALASYAAY	0	0	0	0
	PFSLLGALASYAAYH	0	0	0	0
	FSLLGALASYAAYHF	0	0	0	0
	SLLGALASYAAYHFY	0	0	0	0
	LLGALASYAAYHFYG	0	384.59	0	1357.4
	VNWHIEDEEILALHN	0	0	0	0
	NWHIEDEEILALHNA	0	0	0	0
	WHIEDEEILALHNAY	0	0	0	0
	HIEDEEILALHNAYR	0	0	0	0
	IEDEEILALHNAYRE	0	0	0	0
	EDEEILALHNAYREA	0	0	0	0
	DEEILALHNAYREAV	0	0	0	0
	EEILALHNAYREAVK	0	0	0	0
	EILALHNAYREAVKF	0	0	0	0
	ILALHNAYREAVKFG	0	0	0	0
	LALHNAYREAVKFGR	0	228.34	0	0
	ALHNAYREAVKFGRV	0	149.4	0	0
	LHNAYREAVKFGRVR	0	745.95	0	868.77
	HNAYREAVKFGRVRD	0	1096.33	0	0
	NAYREAVKFGRVRDQ	298.89	396.64	925.32	0
	AYREAVKFGRVRDQP	162.11	432.77	74.45	0
	YREAVKFGRVRDQPK	186.5	0	67.41	0
	REAVKFGRVRDQPKA	39.53	0	0	0
	EAVKFGRVRDQPKAI	0	0	0	0
	AVKFGRVRDQPKAIS	0	0	0	0
	VKFGRVRDQPKAISM	0	0	0	0
	KFGRVRDQPKAISMS	0	0	0	0
	FGRVRDQPKAISMSK	0	0	0	0
	GRVRDQPKAISMSKL	0	0	0	0
	RVRDQPKAISMSKLQ	0	0	0	0
	VRDQPKAISMSKLQW	43.33	0	0	0
	RDQPKAISMSKLQWS	24.27	0	0	0
	DQPKAISMSKLQWSY	59.1	0	0	0
	QPKAISMSKLQWSYQ	116.29	0	609.46	0
	PKAISMSKLQWSYQL	36.87	0	0	0
	KAISMSKLQWSYQLA	0	0	0	0
	AISMSKLQWSYQLAK	8.94	0	0	0
	ISMSKLQWSYQLAKL	32.78	0	0	0
	SMSKLQWSYQLAKLA	13.29	0	0	0
	MSKLQWSYQLAKLAE	0	0	0	0
	SKLQWSYQLAKLAEN	16.26	0	0	0
	KLQWSYQLAKLAENW	127.99	0	0	0
	LQWSYQLAKLAENWT	64.08	0	0	0
	QWSYQLAKLAENWTI	12.47	0	0	0
	WSYQLAKLAENWTIH	18.32	0	0	0
	SYQLAKLAENWTIHC	0	0	0	0
	YQLAKLAENWTIHCI	0	0	0	0
	QLAKLAENWTIHCIP	10.66	0	0	0
	LAKLAENWTIHCIPK	76.43	0	0	0
	AKLAENWTIHCIPKT	65.31	0	0	0
	KLAENWTIHCIPKTS	17.43	0	0	0
	LAENWTIHCIPKTSG	26.51	0	0	0
	AENWTIHCIPKTSGL	0	0	0	0
	ENWTIHCIPKTSGLK	0	0	0	0
	NWTIHCIPKTSGLKF	0	0	0	0
	WTIHCIPKTSGLKFR	15.51	0	0	0
	TIHCIPKTSGLKFRN	0	366.05	0	0
	IHCIPKTSGLKFRNS	0	285.41	0	0
	HCIPKTSGLKFRNSS	0	0	0	0
	CIPKTSGLKFRNSSK	0	0	0	0
	IPKTSGLKFRNSSKW	0	24.31	0	0
VAL-7	PKTSGLKFRNSSKWT	0	0	0	0
VAL-7	KTSGLKFRNSSKWTY	0	0	0	0
VAL-7	TSGLKFRNSSKWTYV	0	0	0	0
VAL-7	SGLKFRNSSKWTYVG	0	0	0	0
VAL-7	GLKFRNSSKWTYVGQ	0	0	0	0
VAL-7	LKFRNSSKWTYVGQN	0	0	0	0
VAL-7	KFRNSSKWTYVGQNV	0	0	0	0
VAL-7	FRNSSKWTYVGQNVA	0	0	0	0
VAL-7	RNSSKWTYVGQNVAV	0	0	0	0
VAL-7	NSSKWTYVGQNVAVV	0	0	0	0
VAL-7	SSKWTYVGQNVAVVS	0	0	0	0
VAL-7	SKWTYVGQNVAVVSK	0	0	0	0
VAL-7	KWTYVGQNVAVVSKI	0	0	0	0
VAL-7	WTYVGQNVAVVSKIR	0	0	0	0
VAL-7	TYVGQNVAVVSKIRD	0	93.63	0	0
VAL-7	YVGQNVAVVSKIRDA	0	0	0	0
VAL-7	VGQNVAVVSKIRDAP	0	117.36	0	0
VAL-7	GQNVAVVSKIRDAPA	0	0	0	0
VAL-7	QNVAVVSKIRDAPAV	0	0	0	0
VAL-7	NVAVVSKIRDAPAVW	0	120.57	0	0
	VAVVSKIRDAPAVWF	17.6	310.36	0	208.83
	AVVSKIRDAPAVWFN	47.11	314.01	317.49	69.13
	VVSKIRDAPAVWFNQ	22.11	390.57	266.13	822.42
	VSKIRDAPAVWFNQH	62.24	455.15	356.8	907.63
	SKIRDAPAVWFNQHR	207.7	1099.43	1072.71	0
	KIRDAPAVWFNQHRN	264.35	927.28	1332.71	0
	IRDAPAVWFNQHRNY	423.25	899.25	1663.94	0
	RDAPAVWFNQHRNYN	553.98	568.88	3414.59	0
	DAPAVWFNQHRNYNY	468.38	445.51	1478.33	1545.63
	APAVWFNQHRNYNYT	484.76	115.48	1344.98	0
	PAVWFNQHRNYNYTK	488.04	0	1317.04	0
	AVWFNQHRNYNYTKN	376.81	0	1522.09	0
	VWFNQHRNYNYTKNV	116.7	0	287.9	0
	WFNQHRNYNYTKNVC	73.07	0	131.68	0
	FNQHRNYNYTKNVCA	0	0	0	0
	NQHRNYNYTKNVCAA	6.33	0	0	0
	QHRNYNYTKNVCAAQ	0	0	0	0
	HRNYNYTKNVCAAQK	58.19	0	157.85	0
	RNYNYTKNVCAAQKI	45.98	0	257.96	0
	NYNYTKNVCAAQKIC	74.32	0	505.12	0
	YNYTKNVCAAQKICA	3.45	0	0	0
	NYTKNVCAAQKICAD	14.25	0	0	0
	YTKNVCAAQKICADY	0	0	0	0
	TKNVCAAQKICADYK	104.87	0	0	0
	KNVCAAQKICADYKQ	88.21	0	0	0
	NVCAAQKICADYKQL	335.98	0	1277.62	0
	VCAAQKICADYKQLA	126.28	0	106.75	0
	CAAQKICADYKQLAY	2729.76	0	0	0
	AAQKICADYKQLAYA	15.59	0	0	0
	AQKICADYKQLAYAS	0	0	0	0
	QKICADYKQLAYAST	0	0	0	0
	KICADYKQLAYASTT	0	0	0	0
	ICADYKQLAYASTTH	0	0	0	0
	CADYKQLAYASTTHI	0	0	0	0
	ADYKQLAYASTTHIG	0	0	0	0
	DYKQLAYASTTHIGC	0	0	0	0
	YKQLAYASTTHIGCA	0	0	0	0
	KQLAYASTTHIGCAY	0	0	0	0
	QLAYASTTHIGCAYK	0	0	0	0
	LAYASTTHIGCAYKF	2.7	0	0	0
	AYASTTHIGCAYKFC	0	0	0	0
	YASTTHIGCAYKFCE	0	0	0	0
	ASTTHIGCAYKFCEK	0	0	0	0
	STTHIGCAYKFCEKL	0	0	0	0
	TTHIGCAYKFCEKLN	0	120.9	0	0
	THIGCAYKFCEKLNG	0	300.06	0	0
	HIGCAYKFCEKLNGT	0	138.09	0	0
	IGCAYKFCEKLNGTG	0	0	0	0
	GCAYKFCEKLNGTGK	0	0	0	0
	CAYKFCEKLNGTGKI	0	0	0	0
	AYKFCEKLNGTGKIL	0	0	0	0
	YKFCEKLNGTGKILV	0	0	0	0
	KFCEKLNGTGKILVV	0	0	0	0
	FCEKLNGTGKILVVC	0	0	0	0
	CEKLNGTGKILVVCN	0	6.79	0	0
	EKLNGTGKILVVCNY	0	0	0	0
	KLNGTGKILVVCNYG	0	0	0	0
	LNGTGKILVVCNYGP	0	326.43	0	1185.29
	NGTGKILVVCNYGPG	0	154.88	0	0
	GTGKILVVCNYGPGG	0	467.36	0	0
	TGKILVVCNYGPGGK	0	295.51	0	0
	GKILVVCNYGPGGKF	0	720.65	0	0
	KILVVCNYGPGGKFI	0	312.51	0	0
	ILVVCNYGPGGKFIN	0	599.3	0	0
	LVVCNYGPGGKFINR	0	1384.01	0	0
	VVCNYGPGGKFINRK	0	334.23	0	0
	VCNYGPGGKFINRKP	0	0	0	0
	CNYGPGGKFINRKPY	0	189.3	0	421.49
	NYGPGGKFINRKPYQ	0	0	0	0
	YGPGGKFINRKPYQI	0	0	0	0
	GPGGKFINRKPYQIF	0	0	0	0
	PGGKFINRKPYQIFD	0	0	0	0
	GGKFINRKPYQIFDY	3.04	65.61	77.22	238.22
	GKFINRKPYQIFDYD	76.3	0	283.53	0
	KFINRKPYQIFDYDD	206.24	15.89	1085.15	0
	FINRKPYQIFDYDDF	120.05	377.7	805.34	3665.25
	INRKPYQIFDYDDFY	87.17	159.1	427.81	3556.45
	NRKPYQIFDYDDFYL	81.49	0	478.07	1214.6
	RKPYQIFDYDDFYLY	118.42	0	672.66	0
	KVDGQPPAKYLGLSI	0	0	12.38	0
	VDGQPPAKYLGLSIV	0	0	0	0
	DGQPPAKYLGLSIVC	0	0	0	0
	GQPPAKYLGLSIVCN	0	74.11	0	0
	QPPAKYLGLSIVCNY	0	0	0	0
	PPAKYLGLSIVCNYG	0	34.75	0	0
	PAKYLGLSIVCNYGP	0	553.84	0	2186.07
	AKYLGLSIVCNYGPG	0	0	0	0
	KYLGLSIVCNYGPGG	0	1094.02	0	0
	YLGLSIVCNYGPGGD	0	1162.88	0	0
	LGLSIVCNYGPGGDW	0	1501.17	0	0
	GLSIVCNYGPGGDWN	0	1397.99	0	0
	LSIVCNYGPGGDWNN	0	897.74	0	0
	SIVCNYGPGGDWNNE	0	1616.75	0	0
	IVCNYGPGGDWNNEK	0	107.35	0	0
	VCNYGPGGDWNNEKP	0	229.26	0	0
	CNYGPGGDWNNEKPY	0	223.9	0	0
	NYGPGGDWNNEKPYI	0	258.02	0	0
	YGPGGDWNNEKPYIV	0	75.06	0	0
	GPGGDWNNEKPYIVK	0	0	0	1139.78
	PGGDWNNEKPYIVKP	0	0	0	0
	GGDWNNEKPYIVKPP	0	0	0	0
	GDWNNEKPYIVKPPD	0	0	0	0
	DWNNEKPYIVKPPDE	0	1308.39	0	6941.14
	WNNEKPYIVKPPDEC	0	2295.98	0	13682
	NNEKPYIVKPPDECP	0	2680.42	0	16063.7
	NEKPYIVKPPDECPK	0	863.69	0	5895.29
	EKPYIVKPPDECPKF	0	434.45	0	995.26
	KPYIVKPPDECPKFQ	0	958.05	0	5048.7
	PYIVKPPDECPKFQD	0	495.75	0	0
	YIVKPPDECPKFQDV	0	697.58	0	152.24
	IVKPPDECPKFQDVV	0	868.75	430.77	2020.71
	VKPPDECPKFQDVVS	0	0	0	0
	KPPDECPKFQDVVSH	0	391.57	0	1042.21
	PPDECPKFQDVVSHN	0	472.36	0	785.27
	PDECPKFQDVVSHNN	0	361.03	0	501.51
	DECPKFQDVVSHNNH	0	264.78	0	105.1
	ECPKFQDVVSHNNHS	0	133.21	0	0
	CPKFQDVVSHNNHSS	0	0.3	0	0
	PKFQDVVSHNNHSSS	0	0	0	0
	KFQDVVSHNNHSSSV	0	476.09	0	0
	FQDVVSHNNHSSSVD	0	906.34	0	0
	QDVVSHNNHSSSVDH	0	904.34	0	0
	DVVSHNNHSSSVDHN	0	999.88	0	0
	VVSHNNHSSSVDHNP	0	430.23	0	0
	VSHNNHSSSVDHNPD	0	243.38	0	0
	SHNNHSSSVDHNPDA	0	0	0	0
	HNNHSSSVDHNPDAS	0	0	0	0
	NNHSSSVDHNPDASG	0	0	0	0
	NHSSSVDHNPDASGS	0	0	0	0
	HSSSVDHNPDASGSD	0	0	0	0
	SSSVDHNPDASGSDR	0	804.96	0	0
	SSVDHNPDASGSDRT	0	813.64	0	0
	SVDHNPDASGSDRTH	0	844.28	0	261.16
	VDHNPDASGSDRTHQ	0	486.87	0	0
	DHNPDASGSDRTHQN	0	876.86	761.88	1794.37
	HNPDASGSDRTHQNM	0	558.06	0	457.4
	NPDASGSDRTHQNMS	0	135.95	0	0
	PDASGSDRTHQNMSM	0	0	0	0
	DASGSDRTHQNMSMS	0	0	0	0
	ASGSDRTHQNMSMSS	0	0	0	0
	SGSDRTHQNMSMSSN	0	0	0	0
	GSDRTHQNMSMSSNI	0	333.34	0	116.82
	SDRTHQNMSMSSNIR	0	1122.9	0	2864.7
	DRTHQNMSMSSNIRD	0	1454.87	0	835.31
	RTHQNMSMSSNIRDA	0	988.31	0	0
	THQNMSMSSNIRDAS	0	0	0	0
